# Supplementary material for: Lower, more frequent cisplatin dosing minimizes hearing loss in head and neck cancer
Source: JCI Insight. 2025 Oct 22;10(20):e196230. doi: 10.1172/jci.insight.196230 (PMC12581672; doi:10.1172/jci.insight.196230)
Supplement: Supporting data values [file jciinsight-10-196230-s231.xlsx]

## Sheet: Figure 2A
Weekly=0 Triweekly=1	Ear	AC_250_PostTx_Shift	AC_500_PostTx_Shift	AC_1000_PostTx_Shift	AC_2000_PostTx_Shift	AC_3000_PostTx_Shift	AC_4000_PostTx_Shift	AC_6000_PostTx_Shift	AC_8000_PostTx_Shift	AC_10000_PostTx_Shift	AC_12500_PostTx_Shift
0	Left		-5	-5	0	0	20	25	40	45	25
0	Left		25	30	30	45	30	30	40	5	0
0	Left		5	-5	0	0	0	-10	0	-5	-5
0	Left			0	0	0	5	15	20	40	10
0	Left		-10	0	0	20	-5	-5	0	-15	-5
0	Left			-10	-5	0	0	5	15	40	30
0	Left			-5	10	5	20	15	15	15	-5
0	Left			-10	-15	5	15	-5	0	0	-10
0	Left			0	-5	-5	-10	-10	-10	0	-30
0	Left			-15	0	-5	5	-5	15	0	-20
0	Left			0	-5	0	5	0	20	35	0
0	Left			0	0	5	0	-5	10	15	-10
0	Left			0	0	0	0	0	5	5	0
0	Left			0	5	0	0	-5	5	0	0
0	Left			-5	0	0	0	0	30	0	5
0	Left			-5	5	5	0	0	-10	-5	-30
0	Left			0	0	-10	-5	5	0	5	5
0	Left			0	0	0	0	0	0	10	15
0	Left			0	0	0	10	40	55	55	45
0	Left			5	10	5	5	10	15	5	-10
0	Left			0	0	10	0	5	0	30	40
0	Left			5	0	0	0	5	10	0	0
0	Left			15	15	15	30	20	5	-5	0
0	Left			0	0	15	25	25	5	0	-10
0	Left			5	0	0	0	0	15	10	5
0	Left			0	0	5	10	15	30	35	50
0	Left			0	5	10	25	20	25	5	5
0	Left			-10	-5	-5	5	-10	-5	0	0
0	Left	-15	-20	-15	-30		-35	-30	-30
0	Left	5	0	0	0	0	0		0
0	Left	0	0	0	5	5	5	5	0
0	Left	0	-5	0	-5	0	0		10
0	Left	-5	5	5	0	-5	0	0	15
0	Left	5	5	0	-10	-15	-25	-20	-5
0	Left	-5	-5	-10	-10	-5	-5	-5	0
0	Left	5	0	0	5	-5	0	5	15
0	Left	0	0	0	0	0	0	0	5
0	Left	0	5	0	0	-5	0	10	0
0	Left	-5	0	0	0	5	10	5	5
0	Left	5	0	-5	-5	0	-5		0
0	Left	0	0	15	20	15	10	15	35
0	Left	5	5	5	0	0	-5	-10	-5
0	Left	-5	0	0	-10	0	0	10	10
0	Left	15	15	15	10	5	15	20	35
0	Left	-5	-5	0	5	0	-5	-5	-5
0	Left	15	15	15	20	30	35	35	35
0	Left	35	25	15	30	35	35
0	Left	5	0	5	-5	0	5	0	5
0	Left	-10	-10	-5	5	-5	-5	-5	5
0	Left	0	0	0	5	5	5	0	15
0	Left	-10	-10	-5	5	0	-5	0	0
0	Left	0	0	0	0	-5	0	5	0
0	Left	0	-5	5	5	20	5	5	5
0	Left	0	0	0	0	0	0	-5	0
0	Left	-5	0	0	0	-5	5	10	5
0	Left	-15	-5	0	-5	-10	15	0	5
0	Left	5	10	-5	0	0	0	10	15
0	Left	0	5	-5	-5	0	0	0	5
0	Left	0	-5	10	0	0	0		10
0	Left	-10	-10	-5	-5	-10	-5	-10	-10
0	Left	0	5	5	5	0	10	30	45
0	Left	-5	-5	-5	0	0	0	5	15
0	Left	-5	5	15	20	20	5		5
0	Left	-25	-40	-20	-15	-15	20	5	10
0	Left	0	0	-5	-5	0	5	0	0
0	Left	5	0	0	0	0	0	5	-10
0	Left	0	-5	0	-5	5	0	-5	5
0	Left	0	-5	-10	0	0	0	5	5
0	Left	-5	0	-5	-10	-5	-5	0	-5
0	Left	0	0	0	10	15	0	20	25
0	Left	0	-10	-5	-5	0	-5	5	0
0	Left	0	-5	0	0	0	0	-5	-5
0	Left	5	-10	-5	-10	-5	0	10	20
0	Left	-5	0	-10	-5	0	0	15	15
0	Left	-5	5	0	5	-5	-5	-5	20
0	Left	0	0	0	0	0	5	10	0
0	Left	5	-5	5	-5		-5		10
0	Left	-5	-5	-5	-5	-5	-5	0	-5
0	Left	-5	0	0	5	0	-5	5	15
0	Left	5	5	5	5	10	10	0	10
0	Left	5	0	5	5	10	15	15	30
0	Left	-5	-5	0	5	0	-5	10	0
0	Left	0	0	5	0	10	0	0	10
0	Left	10	0	5	5	15	20	15	20
0	Left	10	0	5	-5	-5	5	10	20
0	Left	0	-5	-5	-5	0	0	5	10
0	Left	0	0	-5	-10	0	-5	10	0
0	Left	5	10	10	15	20	35	25	15
0	Left	0	5	0	0	0	0	0	5
0	Left	15	15	5	0	0	0	0	15
0	Left	0	-5	-5	-5	5	5	10	35
0	Left	25	25	15	10	15	10	35	25
0	Left	-25	-10	-5	0	10	5		70
0	Left	5	-5	0	0	5	0	10	5
0	Left	5	10	10	10	5	20	35	35
0	Left	5	-5	0	5	0	5	0	10
0	Left	-5	5	0	0	5	0	20	15
0	Left	-5	-5	-5	0		-5		0
0	Left	-5	0	-5	0	0	-5	-10	-5
0	Left	0	5	0	0	5	15	35	30
0	Left	10	5	10	0	5	20	40	50
0	Left	5	10	0	0	10	10		25
0	Left	0	0	5	5		5		10
0	Left	10	15	5	10	15	45	55	50
0	Left	0	-5	-5	0	5	15	25	35
0	Left	10	0	0	-5		0	5	0
0	Left	35	25	25	25	25	20		20
0	Left	10	10	15	10		15		30
0	Left	0	-5	-10	5	20	35	35
0	Left	5	10	5	0	5	10	5
0	Left	15	15	15	10	25	25	35
0	Left	10	0	0	5	-5	-5	0
0	Left	0	-5	0	-5	5	0	0
0	Left	5	5	5	5	5	5	0
0	Left	0	0	-5	-10	-10	0	5
0	Left	0	5	0	-5	0	0	5
0	Left	0	-5	0	-5	0	5	10
0	Left	-5	-10	0	-5	5	-5	5
0	Left	10	5	0	-10	0	20	25
0	Left	0	0	-5	0	0	0
0	Left	5	5	10	5	-5	0	10
0	Left	-10	-10	-10	-5	-5	5	0
0	Left	5	0	0	10	5	5	10	10		0
0	Left	5	5	5	5	0	25	25	5		40
0	Left	5	5	0	0		-5		5
0	Left	0	0	0	0		0		0
0	Left	-20	-10	-10	-10	-5	-15	-15	0
0	Left	5	5	5	0	10	-5	10	20
0	Left	-5	-3	0	0	0	0	10	0		-5
0	Left	0	0	0	5	0	0	0	5		0
0	Left	5	0	-5	0	0	5	0	0		0
0	Left	-5	-10	-10	0	0	0	0	5		0
0	Left	-5	0	5	5	5	10	0	5
0	Left	-15	-5	-15	-15	-5	5	15	-20
0	Left	-5	-5	-5	-15	-5	-10	10	5
0	Left	-10	-15	0	5	0	-10	-10	-5		0
0	Left	0	0	0	-5	-5	-5	0	-20		0
0	Left	0	0	-5	0	-5	10	5	15		-10
0	Left	-5	-5	0	0	0	0	10	0		-5
0	Left	40	45	25	-5	5	20	-10	-10
0	Left	30	25	35	35	20	20	15	25		10
0	Left	-5	-5	-10	5	5	15	25	40		0
0	Left	-15	0	5	0	-5	5	0	5		10
0	Left	0	-10	5	5	10	15	15	-10		0
0	Left	5	0	0	0	-10	0	10	-20		-10
0	Left	15	15	15	15	20	40	40	30		15
0	Left	20	5	0	10	25	10	20	10
0	Left	0	10	5	10	10	5	15	55
0	Left	-15	0	-5	0	0	0	0	5		-15
0	Left	20	15	5	10	15	20	10	30
0	Left		0	0	-5		45	50	10
0	Left	-20	-10	-10	-10	-5	-15	-15	0
0	Left	-5	-5	10	5	-5	0	0	15		5
0	Left	5	5	0	-5	-5	10	5	10		50
0	Left	0	0	0	0		0		0
0	Left	5	0	-5	0	-5	10	30	10		30
0	Left	0	0	-5	10	20	5	25	10
0	Left	5	15	10	30	30	25	15
0	Left	10	20	30	45	50	60	65	70
0	Left	-15	0	10	0	10	5	5	5
0	Left	-15	-10	-25	-25	-30	-50	-30	0		30
0	Left	5	5	-5	5	15	20	5	5		10
0	Left		15	-5	0	0	5	10	10
0	Left	-5	-5	5	5	0	5	5	10		15
0	Left	0	-5	5	0	-5	0	-5	-15		0
0	Left	5	0	-5	-10	-5	5	-5	10
0	Left	10	10	-5	10	5	5	10	10		0
0	Left	10	0	0	0	0	0	5	0		0
0	Left	0	5	-5	5	15	0	15	15
0	Left	-5	-5	5	5	0	0	-5	0		0
0	Left	0	0	0	0	0	5	5	-10		5
0	Left	5	5	0	0	5	0	0	-5		0
0	Left	0	0	0	-5	-5	0	-5	0
0	Left	5	5	5	0	10	-5	10	20
0	Left	10	0	0	-5	-10	-5	-5	-5
0	Left	-5	-5	5	-5	0	0	0	0		0
0	Left	5	15	0	0	5	0	0	0
0	Left	-10	-5	0	0	0	0	0	-10		15
0	Left	0	5	5	5	10	5	5	-5
0	Left	5	5	5	5	-15	-10	0	-5
0	Left	5	0	0	10	5	5	10	10		0
0	Left	5	-5	-5	-5	-10	-10	-5	-5		10
0	Left	-5	-5	-5	5	10	5	5	0		-5
0	Left	0	0	0	0	0	5	-5	0
0	Left	25	30	30	45	45	50		40
0	Left	0	5	0	0	-5	5	-5	5		5
0	Left	10	5	-5	5	10	10	5	15		10
0	Left	-10	-5	0	-5	0	-15	-5	-25
0	Left	5	5	10	5	5	10	25	15
0	Left	-5	0	0	5	0	-5	0	-10		0
0	Left	5	5	5	10	10	0		0
0	Left	5	0	10	0	-5	5	0	10
0	Left	5	5	0	0		-5		5
0	Left	5	5	5	-5	-10	5	-5	5
0	Left	-10	-10	0	-20	-15	-5	10	0
0	Left	-10	-5	0	-10	-5	-10	0	-10
0	Left	10	10	15	25	5	5	15	10		5
0	Left	5	5	10	10	15	10	5	5
0	Left	-10	-10	-5	5	0	0	0	0
0	Left	5	5	5	-5	0	-5	-10	10		-5
0	Left	5	0	5	0	0	0		10
0	Left	-100	15	5	0	0	5	-5	20		0
0	Left	10	0	5	5	-5	20	10	20
0	Left	0	5	-5	0	-5	0	0	-5		0
0	Left	5	-5	0	5	0	-5	5	-5		5
0	Left	0	-15	-20	-25	-20	-30		-10
0	Left	0	5	0	5	0	5	0	25
0	Left	5	0	-5	-5	-5	-10	0	5
0	Left	0	-5	-5	0	0	-10	0	0		0
0	Left	20	35	40	30	30	25	25	25
0	Left	0	0	-5	-5	-5	0	10	0
0	Left	-15	0	0	0	0	-5	25	35		-5
0	Left	5	10	0	-5	5	5	-5	15
0	Left	0	-5	-5	10	10	0	-5	5
0	Left	0	-5	0	5	5	5	5	10
0	Left	-10	5	0	0	-5	-5	10	5
0	Left	5	0	5	5	10	10	30	0
0	Left	0	10	5	5	45	10	20	30
0	Left	5	0	0	-5	30	40	60	55
0	Left	0	0	-5	0	0	0	5	5
0	Left	5	-5	-5	-10	5	10	10	20
0	Left	-5	-5	-5	-10	-5	10	5	15
0	Left	-10	5	5	5	5	0	15	10
0	Left	0	0	-5	0	0	0	0	0
0	Left	5	10	5	-5	25	55	5	25
0	Left	0	0	0	10	5	5	5	0
0	Left	5	5	10	10	5	5	15	20
0	Left	5	-5	10	-5	5	0	20	-5
1	Left	0	5	5	0	0	5	20	50
1	Left	10	10	0	0	5	15	25	40
1	Left	5	5	5	0	0	5	5	-5
1	Left	5	0	0	0	10	30	40	55
1	Left	10	15	20	15	0	0	5	0
1	Left	0	0	5	10	10	5	0	20
1	Left	0	0	0	5	5	-5	5	10
1	Left	0	-5	5	5	10	35	50	35
1	Left	0	5	0	10	5	5	0	10
1	Left	10	10	5	45	30	5	-5	0
1	Left	5	10	0	5	5	-5	0	0
1	Left	0	5	0	0	-5	0	0	5
1	Left	5	0	-5	0	5	0	10	0
1	Left	10	10	15	30	25	20	25	0
1	Left	0	0	0	10	10	10	40	50
1	Left	0	-5	-5	0	-5	5	10	10
1	Left	5	5	0	0		10		30
1	Left	-15	-15	-15	-20	-20	-10	-5	10
1	Left	0	-10	-10	-5	5	-20	5	20
1	Left	5	5	-5	-5	-5	0	0	0
1	Left	-15	-15	-5	-5	-10	0	5	5
1	Left	0	0	5	0	0	0	25	35
1	Left	5	0	0	-5	10	15		15
1	Left	-5	0	-5	0	0	0	5	15
1	Left	10	15	10	20	50	45	45	45
1	Left	10	0	5	-5	5	25	35	55
1	Left	0	0	0	5	0	0	0	0
1	Left	5	5	5	5	-5	5	5	5
1	Left	-5	0	-5	-5	20	5	0	5
1	Left	5	5	5	10	15	20	0	0
1	Left	0	0	0	0	0	0	5	0
1	Left	-5	-5	-10	0	0	5	5	15
1	Left	15	15	10	5	15	30	10	-5
1	Left	-25	-35	-30	-15	0	10	10	5
1	Left	5	0	5	5	0	10	25	45
1	Left	0	0	-5	-5	-5	0	10	20
1	Left	5	0	0	-5	0	5		-5
1	Left	5	5	0	5	25	25	35	45
1	Left	-5	-5	-10	-15	5	0	0	0
1	Left	5	5	-5	0	5	10	10	0
1	Left	0	0	0	5	5	10	20	15
1	Left	0	0	0	0	0	-5	0	-5
1	Left	0	0	5	5	15	10	15	40
1	Left	0	5	0	0	10	40	45	50
1	Left	5	0	0	-5	-5	0	0	0
1	Left	-5	-5	0	-5	-10	-5	0	20
1	Left	0	0	-5	-5	0	-5	15	20
1	Left	-5	-5	-5	-15	0	5	10	5
1	Left	-5	0	0	0	10	15	10	5
1	Left	0	0	5	5	15	10	30	35
1	Left	0	0	0	0		5		10
1	Left	0	0	0	15	-5	0	50	55		50
1	Left	-5	-10	-10	0	0	0	5	5		5
1	Left	-10	0	0	0	0	5	0	-5		5
1	Left	5	5	5	0		0	5	10		10
1	Left	0	5	0	-5	10	5	10	20		35
1	Left	0	-5	0	0	0	0	5	-5
1	Left	0	5	5	5	35	15	35	30		15
1	Left	0	-5	-10	-10	0	5	5	5
1	Left	-5	0	5	0	-5	-5	-10	0		5
1	Left	10	10	15	0	5	10	15	15		10
1	Left	-5	-5	0	0	-5	-5	5	5		10
1	Left	5	0	-5	0	5	5	15	5		40
1	Left	10	-10	-15	-5		5	-10	20
1	Left	0	0	0	15	-5	-5	45	45
1	Left	-15	-10	0	-5	0	-10	0	20		15
1	Left	5	5	10	0				55
1	Left								5
1	Left	0	-10	0	5	10	50	35	50
1	Left	0	0	5	0	0	0	0	0
1	Left	5	0	5	-5	0	5	20	10
1	Left	0	5	0	60	20	5	5	5
1	Left	5	0	0	0	0	0	-5	5
1	Left	-5	0	0	5	0	-5	-10	-10
1	Left	-5	0	-5	0	5	0	-20	-10
1	Left	0	0	0	-5	0	0	5	0
1	Left	0	-5	0	0	0	0	-5	10
1	Left	0	5	-5	5	5	10	10	5
1	Left	5	5	0	0	10	35	40	40
1	Left	-5	0	-5	0	0	5	0	0
1	Left	-10	0	-5	0	0	-10	0	5
1	Left	0	0	-10	-10	0	-5	0	10
1	Left	0	5	10	0	5	0	0	-5
1	Left	5	0	0	0	30	35		45
1	Left	0	0	0	15	30	40	45	65
1	Left	-5	-5	0	-5	5	15	40	40
1	Left	5	0	5	0	0	5		30
1	Left	5	15	5	-5	10	15	30	45
1	Left	-5	0	-5	-10	5	10		10
1	Left	25	20	10	30	45	60	65	60
1	Left	5	0	5	0	0	0	0	0
1	Left	5	5	0	10	10	10	5	5
1	Left	0	0	5	-5	5	0	-5	10
1	Left	5	0	-5	-5	0	0	0	20
1	Left	0	0	-5	5	0	-5	5	25
1	Left	-10	-10	0	-5	30	20	45	40
1	Left	5	5	0	0	15	20	25	10
1	Left	0	0	0	5	-5	5	5	15
1	Left	5	-5	5	5	0	15	10	15
1	Left	0	-5	5	0	0	0	0	-10
1	Left	5	-5	0	0	0	5	20	35
1	Left	5	-10	-5	0	-5	-5	5	5
1	Left	-5	-5	-5	0	0	15	30	30
1	Left	10	5	0	5	25	25	30	20
1	Left	0	5	5	-5	0	0	10	30
1	Left	30	20	30	35	60	60	55	55
1	Left	10	5	5	-5	5	-5	20	50
1	Left	-5	0	5	0	0	5	35	45
1	Left	5	5	0	5	20	35	50	50
1	Left	0	0	0	-10	20	5		5
1	Left	10	15	0	0	5	10	40	50
1	Left	0	0	10	10	10	5	10	55
1	Left	0	0	0	5	25	15	30	30
1	Left	25	5	10	10	40	55	60	60
1	Left	0	-5	0	5	25	35	25	30
1	Left	0	0	0	5	5	5	10	20
1	Left	5	15	25	20	30	45		40
1	Left	45	30	25	40	50	55	65	55
1	Left	10	0	5	40		50		50
1	Left	5	5	10	5	10	5	10
1	Left	10	-5	0	5	15	40	30	45
1	Left	5	5	5	0	-1	10	5	-5		5
1	Left	0	0	-5	0	0	0	0	40		-5
1	Left	10	5	10	0	5	-5	40	30		45
1	Left	0	5	5	-5	5	-5	-5	0		15
1	Left	5	-5	-5	-5	15	5	25	15		30
1	Left	10	0	0	20	50	55	60	40		10
1	Left	5	0	5	5	5	0	10	30		45
1	Left	5	5	5	0	-1	10	5	-5		5
1	Left	10	5	10	0	5	-5	40	30		45
1	Left	-5	0	10	0	25	45	60	70		55
1	Left	5	5	0	10	5	5	25	35
1	Left	-5	-5	0	5	0	0	15	10		5
1	Left	5	0	-5	5	35	35	40	60
1	Left	0	0	-5	0	0	0	0	44		-5
1	Left	-5	-5	0	25	50	40	45	35
1	Left	0	5	5	-5	5	-5	-5	0		15
1	Left	-5	0	-10	0	10	20	35	25		0
1	Left	0	0	-5	0	5	10	0
1	Left	5	0	-10	5	0	0	0	0		40
1	Left	0	-5	5	5	0	5	25	25		25
1	Left	10	0	0	5		10		40		60
1	Left	5	-5	5	5	0	0	5	10		35
1	Left	5	10	0	0	10	10	35	20
1	Left	0	5	10	5	5	20	35	15
1	Left	-10	5	15	10	5	-5	10	10
1	Left	0	-10	5	-5	0	5	15	-5
1	Left	-5	-5	0	0	0	0	5	10		15
1	Left	-5	5	5	-5	0	0	5	10		-5
1	Left	10	5	5	0	5	15	10	10		25
1	Left	0	-5	0	0	10	20	50	55
1	Left	-5	0	0	5	25	40	10	0
1	Left	5	0	-5	5	10	15	45	15
1	Left	0	-5	0	0	5	0	0	20	30	35
1	Left	0	0	0	20	10	0	-5	0
1	Left	10	0	0	5	0	5	0	0
1	Left	0	0	0	25	10	15	25	0
1	Left	-5	-5	0	5	5	5	15	15
1	Left	10	10	5	5	20	10	20	10
1	Left	5	10	15	30	50	40	-5	5
1	Left	5	10	5	0	15	35	45	70
1	Left	5	5	0	45	25	45	50	55
1	Left	5	10	20	45	60	55	25	30
1	Left	5	10	10	10	20	20	0	20
1	Left	0	5	5	0	0	15	0	10
1	Left	-5	0	-5	30	15	10	20	30
1	Left	-5	10	5	15	10	5	20	15
1	Left	20	30	70	60	65	50	35	50
1	Left	0	0	-5	0	25	25	50	40
1	Left	0	0	0	5	20	35	25	25
1	Left	5	20	25	25	30	30	35	30
1	Left	5	0	0	0	10	5	25	10
1	Left	-5	5	5	0	0	0	0	30
1	Left	0	5	10	45	55	45	45	60
1	Left	5	0	5	20	10	5	0	10
1	Left	5	5	0	5	10	15	25	40
1	Left	-15	-5	-10	0	-5	-10	0	-5
1	Left	0	-5	0	0	-5	-5		-5
1	Left	-5	-5	-5	-5	-5	-15	-5	0
1	Left	5	0	0	20	0	0	5
1	Left
1	Left	5	0	0	0	-5	15	5	0		0
1	Left	-20	-14	-60
1	Left	0	0	5	0	0	0	-5	5
1	Left	-5	0	5	5	15	10	0	0
1	Left	20	15	15	30	35	55	40	35
1	Left	0	0	0	-5	-10	5	0	20
1	Left	0	-5	0	-5	0	0	25	20
1	Left	0	5	10	0	0	0	0	-5
1	Left	0	0	0	0	0	0	0	0
1	Left	0	-5	0	0	30	20	35	15
1	Left	0	0	-5	5	5	0	-5	0
1	Left	0	-5	0	-5	15	10	40	25
1	Left	0	-5	0	0	5	10	35	0
1	Left	-5	0	5	5	10	0	5	5
1	Left	20	15	15	5	10	25	30	50
1	Left	20	30	20	20	30	70	65	65
1	Left	0	5	-5	10	40	40	45	35
1	Left	0	0	0	10	35	50	60	60
1	Left	-30	-25	-25	-40	-30	-30	-20	-25
1	Left	5	10	5	-5	0	-5	5	0
1	Left	-5	0	0	25	50	40	45	50
1	Left	0	0	-5	45	50	40	30	15
1	Left	0	0	5	5	0	10	15	5
1	Left	5	15	25	45	55	75	70	75
1	Left	5	10	10	20	15	40	35	25
1	Left	10	10	5	0	5	10	40	50
1	Left	-10	-5	-5	0	-5	-5		0
1	Left	0	0	10	20	65	60	45
1	Left	0	10	10	25	30	20	15
1	Left	-25	-20	-10	0	0	10	25
1	Left	0	0	5	5	30	30	30
1	Left
1	Left	5	10	5	45		25	30	55
1	Left	0	5	10	-5	5	0	65	65
1	Left	10	0	0	0	5	30	35	50		5
1	Left	4	4	-5	10	30	15	0	5		10
1	Left	-10	-15	-15	20	-20	-15	-30	-20
1	Left	5	10	0	-5	15	20		15		20
1	Left	0	0	-5	5	5	0	-5	-5		15
1	Left	10	10	5	45		30	35	55
1	Left	10	0	0	0		30		50		5
1	Left	0	0	0	-10	0	15	15	25
1	Left	0	5	10	-5	5		65	65
1	Left	-10	-15	-15	20	-20	-15	-30	-25
1	Left	15	15	0	0	5	15	50	55
1	Left	5	5	-5	-5	0	5	-5	15		5
1	Left	0	5	5	0	0			10	5
1	Left	10	10	20	20	45	65	70	65
1	Left	0	-5	0	5	15	25	25	45
1	Left	10	5	5	0	15	30	45	55
1	Left	55	65	55	55	55	60	65	60
1	Left	0	0	5	10	0	5	5	-5
1	Left	-5	5	5	5	10	5	0	25
1	Left	5	5	5	5	-5	5	10	5
1	Left	0	0	5	5	10	0	20	20	20	5
1	Left	0	5	0	10	30	10	80	75
1	Left	25	25	15	0	-5	-10		-10
1	Left	-10	-5	5	10	30	35	10	-10
1	Left	10	10	10	5	5	5	15	25
1	Left	10	5	5	40	20	5	-15	-15
1	Left	0	0	-5	-5	0	30	25	50
1	Left	5	10	5	30	45	35	35	30
1	Left	0	0	0	10	10	15	-5	10
1	Left	-5	5	0	-5	5	-5	0	-5
1	Left	0	-5	-5	0	20	35	50	30
1	Left	5	0	0	-5	5	10	5	-10
1	Left	0	0	5	5	15	20	15	5
1	Left	0	0	0	0	5	5	10	-10
1	Left	5	10	0	0	10	10	25	40
1	Left	15	15	10	5	5	5	0	5
1	Left	5	5	5	20	50	40	40	45
1	Left	0	5	5	15	20	30	40	35
1	Left	-5	-5	0	-5	5	0	5	-15
1	Left	0	-10	0	0	5	25	20	35
1	Left	-5	0	5	15	15	15	10	15
1	Left	-5	-10	0	5	0	0	0	20
1	Left	0	0	0	0	-10	0	0	5
1	Left	15	5	5	15	15	25	30	10
1	Left	0	5	5	5	20	40	25	50
1	Left	-5	5	0	15	40	30	40	40
1	Left	5	5	0	20	10	15	10	15
1	Left	0	0	0	0	5	0	5	0
1	Left	0	0	-5	5	5	25	30	40
1	Left	-5	0	0	30	50	35	30	35
1	Left	5	5	0	5	5	5	35	30
1	Left	-5	15	25	30	70	80	75	70
1	Left	5	0	0	0	5	5	-5	0
1	Left	5	10	5	30	40	15	10	10
1	Left	-20	-15	-10	-10	0	-10	-5	-10
1	Left	-5	-5	-10	-5	-5	0	5	10
1	Left	0	0	0	25	0	5	5	5
1	Left	5	0	5	15	25	25	20	5
1	Left	-5	0	0	-5	10	10	20	25
1	Left	0	0	-5	50	55	40	50	20
1	Left	-5	-5	-5	0	0	0	5	0
1	Left	-5	-5	-5	20	35	20	10	0
1	Left	0	-5	-10	45	45	50	50	55
1	Left	5	-5	0	25	30	30	40	40
1	Left	15	25	25	45	60	40	20	30
1	Left	5	5	5	15	5	5	5	-5
1	Left	0	-5	-10	-10	5	5	50	40
1	Left	5	-5	0	0	0	5	0	0
1	Left	5	-5	-5	5	35	5	0	-5
1	Left	0	-5	0	5	15	15	20	25
1	Left	-5	0	-5	-5	-10	-5	-15	15
1	Left	0	-5	5	50	35	35	70	60
1	Left	0	5	0	5	-5	0	5	15
1	Left	10	0	0	5	10	25	35	30
1	Left	-5	-5	0	25	60	40	45	45
1	Left	-5	0	-5	0	-5	5	5	0
1	Left	5	0	0	5	10	10	20	5
1	Left	0	-5	10	30	40	5	5	0
1	Left	0	20	15	35	40	60	70	80
1	Left	5	0	5	10	10	15	15	10
1	Left	-5	0	-5	0	0	10	10	-5
1	Left	0	0	0	20	0	10	5	10
1	Left	5	5	0	-5	0	-10	-5	20
1	Left	5	-10	-10	10	5	10	-5	5
1	Left	0	0	0	-5	15	25	30	45
1	Left	-5	0	-5	-5	0	10	10	5
1	Left	5	5	0	0	0	0	0	15
1	Left	0	0	-5	5	10	-5	10	-10
1	Left	5	5	5	0	5	5	10	35
1	Left	-5	0	10	15	35	45	20	20
1	Left	0	0	-5	-5	-5	5	5	10
1	Left	-5	-5	-5	0	-5	15	50	45
1	Left	0	0	-5	10	35	35	25	15
1	Left	30	25	15	15	55	50	40	55
1	Left	5	0	-5	-5	0	0	-10	5
1	Left	0	0	0	-5	0	10	20	15
1	Left	10	0	0	0	15	10	20	20
1	Left	0	0	0	15	0	0	-15	-5
1	Left	-5	-5	5	-5	0	5	10	25
1	Left	-5	-10	0	0	5	0	30	60
1	Left	5	0	5	-5	0	0	5	20
1	Left	0	0	5	0	10	10	-15	-10
1	Left	-15	-10	5	5	0	5	-5	5
1	Left	5	0	-5	0	0	5	0	0
1	Left	-5	0	-5	0	5	10	15	30
1	Left	15	15	10	10	20	30	65	70
1	Left	0	-5	0	5	30	45	45
1	Left	0	5	10	35	70	70	65	55
1	Left	0	0	0	15	20	25	5	-5
1	Left	5	0	10	5	15	10	10	5
1	Left	0	0	-5	0	10	30	35	40
1	Left	0	0	0	0	5	15	40	40
1	Left	-5	-5	-5	15	10	10	20	15
1	Left	0	0	5	-5	0	5	-10	-15
1	Left	5	5	5	10	30	50	65	50
1	Left
1	Left	0	-10	0	0		0		50
1	Left	-5	5	0	5	5	0	5	0
1	Left	15	5	0	5		10		35
1	Left	5	0	5	5	0	0
1	Left	0	0	0	5	20	15	20
0	Right		5	-10	0	-5	10	45	30	35	35
0	Right		0	-5	20	15	15	30	10	10	0
0	Right		0	0	0	0	0	-5	0	0	5
0	Right			0	-5	0	5	10	40	35	5
0	Right		-5	0	0	-15	-10	5	-5	15	5
0	Right			-10	-5	-5	5	15	20	50	35
0	Right			-5	-10	0	-5	0	10	5	-10
0	Right			5	0	0	5	10	5	-10	-5
0	Right			5	5	0	0	10	-5	5	-10
0	Right			-10	-10	-5	0	-5	5	-10	-25
0	Right			0	0	5	0	-5	10	35	0
0	Right			0	5	5	0	0	0	5	-10
0	Right			0	-5	5	-5	5	0	0	-5
0	Right			0	10	5	15	5	15	-5	0
0	Right			-5	-5	0	0	15	-5	10	0
0	Right			5	5	0	0	-5	-30	-45	-30
0	Right			10	0	5	10	5	0	-5	5
0	Right			0	-5	15	15	20	15	20	25
0	Right			0	0	0	5	25	55	65	50
0	Right			10	5	5	0	0	-5	-5	-20
0	Right			10	0	15	15	-5	-5	5	35
0	Right			0	0	5	0	5	10	0	0
0	Right			10	20	15	20	25	15	15	10
0	Right			0	5	0	10	15	15	10	5
0	Right			0	5	0	-5	15	5	0	0
0	Right			10	0	5	5	5	40	40	45
0	Right			-5	5	10	20	45	25	10	0
0	Right			-10	-5	0	0	-5	0	-10	0
0	Right	0	-5	5	0		-15		5
0	Right	0	-5	0	-5		0		0
0	Right	0	0	0	0	0	0	5	5
0	Right	5	0	10	5	20	10	20	15
0	Right	-5	5	5	0	-5	0	0	5
0	Right	5	5	0	0	5	-10	-10	10
0	Right
0	Right	0	-10	0	5	10	10	5	25
0	Right	5	5	0	-10	-5	0	-5	0
0	Right	0	5	0	0	-5	-10	15	5
0	Right	5	0	0	5	-5	5	0	5
0	Right	0	-5	0	-5	0	0		0
0	Right	0	0	0	0	0	-5	-5	0
0	Right	5	0	0	0	-5	0	0	-5
0	Right	-5	-5	0	0	0	5	10	15
0	Right	-15	-10	-10	-5	0	-5	10	20
0	Right	0	0	0	15	5	0	5	-5
0	Right	20	30	40	30	60	55	35	30
0	Right	-5	-5	-5	0	-10	10	25	40
0	Right	0	0	0	5	0	5	10	0
0	Right	-10	0	0	5	10	0	15	20
0	Right	10	0	0	0	15	15	20	25
0	Right	-5	-5	-10	0	10	5	-5	5
0	Right	5	0	5	0	0	-5	0	5
0	Right	5	5	0	0	20	40	45	55
0	Right	-5	-5	5	10		-5		0
0	Right	0	-5	-5	5	5	0	5	0
0	Right	0	-5	-5	-5	5	0	5	-5
0	Right	10	5	5	-5	15	5	10	5
0	Right	0	0	-10	0	10	10	5	0
0	Right	-5	0	0	10	0	5		15
0	Right	-5	-10	-5	-5	-10	-5	-10	-10
0	Right	5	0	0	5	0	10	35	50
0	Right	0	-5	-5	-5	0	-5	-5	5
0	Right	-5	-10	-5	-5		5		30
0	Right	0	0	-5	-5	-5	5	0	20
0	Right	0	0	0	-10	-5	0	5	0
0	Right	5	0	0	0	0	5	5	5
0	Right	0	0	0	-5	5	10	5	0
0	Right	5	-5	-5	0	0	5	0	10
0	Right	-5	-5	-5	-5	-5	-10	-5	5
0	Right	5	5	-5	5	10	5	5	5
0	Right	5	-5	0	-5	-5	-10	5	15
0	Right	-10	0	-5	0	-5	-5	-5	-10
0	Right	25	25	0	-5	15	5	0	-5
0	Right	-5	-10	-10	0	0	10	-5	-5
0	Right	10	5	-10	-5	10	0	20	5
0	Right	-10	-10	-10	-5	-5	5	10	5
0	Right	-10	-20	-25	-10		-20		10
0	Right	0	-5	-5	0	-10	5	0	-10
0	Right	0	-5	0	0	5	-5	10	25
0	Right	-10	-15	-10	0	-25	-20	-15	-20
0	Right	5	5	5	-5	0	-5	0
0	Right	-5	5	0	0	-5	-5	5	10
0	Right	-5	-5	-10	-15	0	-5	10	15
0	Right	5	0	5	15	5	10	20	15
0	Right	-5	-5	0	5	0	5	15	10
0	Right	0	-5	0	-5	0	0	10	10
0	Right	-10	-5	0	-5	-10	0	0	0
0	Right	5	5	10	10	25	25	35	15
0	Right	0	0	0	0	-5	-5	-5	5
0	Right	5	5	-5	5	10	5	10	10
0	Right	-5	0	-5	-25	-15	-5	5	25
0	Right	15	10	10	0	5	10	30	35
0	Right	-15	-10	0	0	0	5		60
0	Right	-5	0	0	-5	-10	0	-5	5
0	Right	5	0	0	0	5	5	15	30
0	Right	0	5	0	0	0	5	0	10
0	Right	5	10	-25	-5	-5	10	30	40
0	Right	0	5	0	0		0		0
0	Right	0	5	0	0	0	0	0	-5
0	Right	0	0	-5	-5	5	10	40	10
0	Right	10	10	20	10	15	35
0	Right	20	15	-5	-5	5	5		5
0	Right	0	-5	0	5		5		15
0	Right	10	10	5	10	20	30	50	45
0	Right	0	5	0	0	10	20	35	50
0	Right	5	-5	0	15		15		5
0	Right	0	0	-5	0	-5	0		25
0	Right	10	10	10	10		5		20
0	Right	0	-5	0	10	20	30
0	Right	5	15	5	-10	5	5
0	Right	15	15	10	5	15	30
0	Right	0	5	5	0	0	5
0	Right	5	0	0	5	-5	-5
0	Right	-10	-20	-25	-25	-50	-45
0	Right	0	-5	-5	-5	-10	0
0	Right	0	-5	0	0	-5	0
0	Right	5	0	0	0	5	0
0	Right	0	0	0	-5	-5	-5
0	Right	-5	-10	-10	-25	-25	-10
0	Right	0	-5	0	5	5	0
0	Right	10	10	20	40	35	30
0	Right	-30	-30	-30	-35	-40	-45
0	Right	10	0	0	5	15	20	15
0	Right	0	-5	5	0	0	15	25	20		45
0	Right	10	-5	0	0		-5		-5
0	Right	-5	-5	-5	-30	-15	0		-5
0	Right	-20	-15	-10	-10	-10	-10	-5	10		0
0	Right	0	5	0	0	5	5	5	5
0	Right	5	0	0	10	5	-10	5	5		-10
0	Right	0	-5	5	0	0	5	0	5		5
0	Right	0	0	0	0	0	10	0	10		0
0	Right	5	-5	-5	0	0	-10	0	10		5
0	Right	-5	0	5	0		5	5	5
0	Right	-20	-20	-10	-10	-10	5	0	-10
0	Right	-10	-5	-5	-10	-5	-5	-5	5
0	Right	-10	0	0	5	5	5	5	30		15
0	Right	0	0	-5	0	-5	5	0	0		15
0	Right	10	10	0	-5	5	5	5	15		5
0	Right	5	0	0	10	5	-10	5	5		-10
0	Right	0	0	-5	5	-5	15	0	0
0	Right	-5	-5	-5	-5	-5	-5	5	5
0	Right	-10	-10	0	-5	0	20	30	25		0
0	Right	0	5	0	-5	0	15	5	10		10
0	Right	0	0	0	0	5	10	15	10		-5
0	Right	10	0	-5	0	0	10	0	-10		5
0	Right	5	15	25	35	45	45	25	25		15
0	Right	25	20	20	30	30	20	30	25
0	Right	10	10	10	10	10	15	30	25
0	Right	0	0	0	0	0	-10	15	10		10
0	Right	10	10	15	20	35	40	35	65
0	Right		30	10	15		70		85
0	Right	-20	-15	-10	-10	-10	-10	-5	10		0
0	Right	5	5	5	0	0	-10	15	15		-5
0	Right	5	10	0	0	-5	0	20	15		35
0	Right	-5	-5	-5	-30		0		-5
0	Right	5	-5	0	0	0	-5	10	5		10
0	Right	5	0	0	5	0	10	0	0
0	Right	-5	20	20	40	20
0	Right	5	-5	10	15		10	20	30
0	Right	5	-5	5	5	0	5	0	0
0	Right	-25	-25	-35	-25	-45	-35	-25	5		30
0	Right	10	10	0	5	5	20	25	15		5
0	Right		5	0	-5	10	0	5	5
0	Right	-5	5	5	5	0	-5	0	10		15
0	Right	0	0	0	-10	-10	-10	-5	0		5
0	Right	-5	0	-5	-5	-10	5	-10	0
0	Right	5	5	5	0	10	15	5	20
0	Right	10	0	0	5	5	0	5	20		10
0	Right	0	0	0	0	0	10	35	20
0	Right	0	0	0	5	0	-5	-5	-5		-10
0	Right	5	5	-5	0	0	5	5	15
0	Right	5	5	0	0	5	0	5	-10		0
0	Right	0	0	5	0	0	-10	-10	-20
0	Right	0	5	0	0	5	5	5	5
0	Right	5	0	0	-5	-10	-5	0	-5
0	Right	0	0	-5	-5	5	0	0	0		5
0	Right	-15	-5	-5	0	15	-10	10	5		-5
0	Right	-10	-5	-5	0	0	-5	5	-15		-10
0	Right	10	15	15	0	15	15	10	0
0	Right	-5	5	5	15	-5	-5
0	Right	10	0	0	5	15	20	15
0	Right	5	0	-5	-5	-5	0	-5	10		0
0	Right	0	0	0	5	5	0	-5	10		5
0	Right	-5	-5	0	5	-5	5	-20	-15
0	Right	15	0	0	20	15	20		20
0	Right	-5	0	-5	0	0	0	-5	-5		-5
0	Right	5	0	0	10	20	15	15	0		5
0	Right	5	0	5	0	-5	5	0	-5		0
0	Right	5	0	-10	0	5	5	15	-5
0	Right
0	Right	10	10	5	15	5	10		5
0	Right	0	5	5	0	-5	-10	-10	-5
0	Right	10	-5	0	0		-5
0	Right	-5	-5	-5	5	0	10	-5	5
0	Right	-5	0	-5	-5	-15	-5	5	5
0	Right	0	0	5	-5	10	5	5	5
0	Right	15	15	30	35	35	25	20	35
0	Right	10	10	5	0	-5	10	25	35
0	Right	-5	-10	-5	0	0	0	5	0
0	Right	5	0	0	0	0	5	5	0		20
0	Right	0	0	5	-5	0	5		5
0	Right	0	5	10	5	0	-15	5	5		10
0	Right	0	5	0	0	15	0	5	-5
0	Right	0	0	0	0	0	0	0	-5		-5
0	Right	0	5	0	5	5	-5	-5	5		10
0	Right	-5	-15	-20	-20		-40		-30
0	Right	5	0	0	0	5	5	5	15
0	Right	10	0	-5	-5	5	0	0	0
0	Right	5	0	0	0	-5	-5	5	5		-10
0	Right	10	25	45	35	30	30	15	35
0	Right	0	0	-5	0	0	10	0	15
0	Right	-10	-5	5	5	5	5	5	15		15
0	Right	10	0	5	0	0	0	10	0
0	Right	-15	-10	-10	-5	-5	-5	-10	-10
0	Right	0	0	0	0	0	0	10	40
0	Right	0	0	0	5	0	5	-5	0
0	Right	5	0	5	5	15	5	30	10
0	Right	-5	0	5	5	35	20	25	15
0	Right	5	-5	0	10	35	45	50	50
0	Right	0	0	0	0	-5	5	0	0
0	Right	5	-5	0	0	10	15	5	20
0	Right	0	-5	-5	-10	-10	5	5	5
0	Right	-5	10	0	-5	5	-5	0	10
0	Right	5	0	0	10	10	-5	0	-5
0	Right	5	5	5	0	10	45	25	20
0	Right	5	5	10	0	15	20	20	10
0	Right	0	5	5	10	10	0	15	30
0	Right	0	0	0	0	0	15	5	10
1	Right	-5	0	0	5	0	10	25	45
1	Right	10	20	5	5	15	15	25	50
1	Right	10	5	10	10	35	40	20	10
1	Right
1	Right	5	0	5	35	15	5	15	5
1	Right	0	-5	10	15	10	5	-15	0
1	Right	5	0	0	5	5	0	25	20
1	Right	0	-5	0	-5	10	45	50	35
1	Right	-5	-5	0	0	0	-5	10	10
1	Right	10	5	5	0	40	5	0	-5
1	Right
1	Right	-5	0	0	5	0	0	5	5
1	Right	0	-5	-10	5	5	5	5	5
1	Right	5	5	15	15	5	15	20	20
1	Right	0	0	5	-5	50	45	40	30
1	Right	0	0	-5	0	-5	0	10	5
1	Right	5	10	5	5		10		25
1	Right	-5	-5	-5	-5	-10	-5	-5	10
1	Right	-5	-10	-5	-5	5	0	25	20
1	Right	-5	0	0	-5	-5	-5	0	-5
1	Right	-5	0	5	5	5	5	10	20
1	Right	5	0	0	-5	5	0	40	35
1	Right	0	0	-5	5	0	5		0
1	Right	0	0	0	0	0	0	10	10
1	Right	20	10	10	25	45	40	50	40
1	Right	5	5	-5	-5	5	20	35	55
1	Right	5	0	5	0	0	5	15	5
1	Right	5	0	0	5	0	5	20	15
1	Right	-5	-5	-5	0	20	30	0	0
1	Right	5	0	-5	0	15	10	-5	20
1	Right	0	5	0	5	0	5	5	5
1	Right	0	0	0	5	0	10	10	20
1	Right	10	5	10	5	15	5	-5	-10
1	Right	-15	-10	-25	-25	-20	-10	10	10
1	Right	-5	0	0	-5	5	15	25	35
1	Right	0	0	-5	0	-5	-5	-5	5
1	Right	5	0	0	0	5	0		0
1	Right	15	15	15	10	45	20	40	50
1	Right	0	-15	-10	-15	5	0	5
1	Right	5	-5	-5	0	0	5	25	25
1	Right	0	0	0	5	5	5	15	10
1	Right	5	0	10	0	-5	0	0	-10
1	Right	0	0	0	0	5	10	20	35
1	Right	0	0	-5	5	5	15	45	45
1	Right	0	0	-5	-5	-5	-10	-10	-5
1	Right	-5	0	-5	-10	-5	5	5	15
1	Right	-5	-5	-10	-10	-10	-5	-5	30
1	Right	-5	-5	-5	-10	-5	10	0	10
1	Right	-5	-5	0	0	0	0	10	0
1	Right	0	-5	5	5	10	20	30	40
1	Right	0	0	0	-5		10		5
1	Right	-10	0	0	20	0	0	15	45		50
1	Right	0	-5	0	-5	0	-5	0	5		-10
1	Right	0	5	-5	-5	0	0	-5	5		10
1	Right	0	0	-5	0		0	0	15		10
1	Right	5	5	5	-5	5	10	5	15		20
1	Right	0	-10	-5	-5	-10	-5	0
1	Right	0	10	10	0	25	15	35	60		40
1	Right	0	0	0	0	5	0	10	0		0
1	Right	0	-5	0	0	-10	0	5	30		15
1	Right	5	0	10	35	15	10	25	30		5
1	Right	-5	-5	0	-10	-10	0	-5	5		25
1	Right	20	0	-10	10		10		10		55
1	Right	-10	-10	5	-10		-5		25
1	Right	-10	5	0	20	5	0	20	55		40
1	Right	-15	-10	0	0	5	0	5	40		10
1	Right	10	5	10	0		15		55
1	Right								10
1	Right	-5	-5	0	5	10	40	35	40
1	Right	0	0	5	5	-5	0	-5	5
1	Right	5	0	5	-5	0	5	30	25
1	Right	10	10	5	55	25	25	30	55
1	Right	5	0	0	0	0	-15	-10	5
1	Right	-5	0	0	0	-5	5	-5	5
1	Right	0	0	0	10	15	5	-5	5
1	Right	-10	-20	-20	-20	-20	-20	-25	5
1	Right	-5	5	0	5	10	5	-5	5
1	Right	5	5	-5	-5	-5	10	20	-5
1	Right	0	-5	0	0	-5	0	35	25
1	Right
1	Right	0	0	0	-5	0	0	-5	-5
1	Right	0	-5	-15	-25	-15	-15	0	-10
1	Right	0	5	0	10	-5	0	0	10
1	Right	-10	0	-5	0	10	20		40
1	Right	0	-10	-20	-10	0	10	20	30
1	Right	0	0	0	0	5	30	40	50
1	Right	5	10	0	0	0	-5		40
1	Right	5	5	0	0	10	-5	10	25
1	Right	5	0	15	20	40	40		50
1	Right	40	25	30	40	70	70	75	50
1	Right	0	-5	-5	0	-5	-5	-5	-5
1	Right	5	10	5	5	0	10	0	10
1	Right	5	5	0	0	5	0	0	20
1	Right	10	5	0	-5	0	0	15	35
1	Right	0	0	-5	0	5	10	0	15
1	Right	10	5	5	0	25	25	40	30
1	Right	0	-5	0	-5	0	25	25	20
1	Right	0	5	0	5	5	10	10	25
1	Right	0	-5	0	5	0	20	25	25
1	Right	0	0	0	0	15	25	15	30
1	Right	0	-5	0	0	0	5	15	35
1	Right	0	0	0	5	0	0	10	15
1	Right	0	0	-5	5	10	40	55	45
1	Right	0	5	-5	5	25	25	20	15
1	Right	15	15	0	5	5	5	25	40
1	Right	20	25	25	30	60	65	55	60
1	Right	10	5	0	0	-5	-5	5	10
1	Right	5	0	0	5	0	15	45	50
1	Right	0	0	-5	10	25	35	40	45
1	Right	0	0	0	-5	30	15		25
1	Right	10	10	0	5	20	35	5	0
1	Right	5	10	0	10	15	10	25	20
1	Right	0	0	0	-5	0	5	15	10
1	Right	0	-5	0	0	15	40	50	50
1	Right	5	0	0	-5	20	20	25	25
1	Right	0	0	0	5	5	0	5	20
1	Right	30	30	25	5		30		25
1	Right	10	20	25	35	45	55		55
1	Right	15	0	0	35		55		55
1	Right	10	5	5	10	10	15
1	Right	20	15	5	20	25	45	50	55
1	Right	5	0	-5	0	0	30	10	5		10
1	Right	0	5	-5	0	0	0	15	5		10
1	Right	5	5	5	-5	0	0	5	30		45
1	Right	0	0	-5	0	0	0	-5	0		15
1	Right	15	5	-5	0	30	35	20	35		60
1	Right	0	10	5	30	50	55	60	20		0
1	Right	5	5	0	5	0	20	10	30		45
1	Right	5	0	-5	0	0	30	10	5		10
1	Right	5	5	5	-5	0	0	5	30		45
1	Right	-5	0	5	5	25	55	60	70		55
1	Right	0	-5	0	0	5	0	25	40
1	Right	5	0	0	5	0	0	15	5		10
1	Right	0	-5	0	5	40	35	45	55
1	Right	0	5	-5	0	0	10	15	5		10
1	Right	0	0	-5	20	45	45	40	50
1	Right	0	0	-5	0	0	0	-5	0		15
1	Right	-10	-5	0	-5	10	25	30	20		0
1	Right	0	0	0	5	15	30	25	10		10
1	Right	5	-5	-5	-10	0	5	5	-10		25
1	Right	0	20	5	15	15	25	45	60
1	Right	5	-5	0	-5		5		40		55
1	Right	-5	5	5	5	-5	-5	-10	-5		10
1	Right	5	10	5	10	10	15	10	0
1	Right	-5	-5	5	5	10	25	20	15
1	Right	-20	-10	5	-5	-5	-5	0	10
1	Right	-10	-5	0	0	-5	10	15	-10		-10
1	Right	-5	0	-5	0	0	0	10	10		20
1	Right	0	0	5	5	-5	5	10	15		10
1	Right	5	0	0	0	10	15	35	15		25
1	Right	-5	-5	0	0	20	30	50	55
1	Right	5	10	10	25	45	45	15	0
1	Right	5	10	-5	0	25	20	25	20
1	Right	0	0	5	5	5	5	-5	15	45	40
1	Right	0	5	-10	10	10	0	0	-5
1	Right	5	0	0	0	5	5	5	-20
1	Right	15	5	10	30	20	40	15	25
1	Right	5	-15	15	20	20	30	15	15
1	Right	15	15	15	10	25	30	15	55
1	Right	15	15	10	10	45	65	10	30
1	Right	5	5	-5	10	35	20	25	55
1	Right	0	0	0	35	45	45	60	60
1	Right
1	Right	5	5	0	5	5	20	20	0
1	Right	5	5	0	0	-5	-5	0	5
1	Right	-5	0	5	10	15	5	20	25
1	Right	-5	10	5	15	15	20	30	30
1	Right	5	5	10	-5	30	-5	5	10
1	Right	0	0	0	10	50	40	45	50
1	Right	0	5	0	5	20	30	25	25
1	Right	5	5	5	0	0	0	0	15
1	Right	5	0	-5	-5	-5	0	20	35
1	Right	-5	-5	-5	0	10	20	15	35
1	Right	-5	-5	15	40	60	50	45	60
1	Right	-5	0	-5	0	15	30	0	10
1	Right	0	0	0	0	0	5	15	40
1	Right	-5	-5	-10	0	-5	0	5	5
1	Right	0	-5	-5	-5	-5	-10		0
1	Right	-5	0	0	-5	0	-5	0	-5
1	Right	5	0	0	5	0	5
1	Right
1	Right	0	-5	0	-5	0	10	10	10		5
1	Right	5	-5	0	-5	-5	5	5	-10
1	Right	5	5	10	0	0	10	0	10
1	Right	0	0	0	-5	0	0	5	5
1	Right
1	Right	0	0	-5	0	-10	-5	10	10
1	Right	-5	0	0	0	0	5	20	5
1	Right	5	5	10	-5	0	5	5	10
1	Right	0	0	0	0	0	0	0	0
1	Right	5	0	0	-5	15	25	55	20
1	Right	10	5	0	0	5	0	-5	10
1	Right	-5	0	0	-5	5	15	40	45
1	Right	0	0	0	0	0	5	10	30
1	Right	5	0	0	5	-5	-5	-10	10
1	Right	5	0	0	0	10	15	25	35
1	Right	20	25	0	15	10	10	20	40
1	Right	-5	0	0	0	35	50	40	45
1	Right	0	0	0	15	20	40	60	65
1	Right	-20	-15	-25	-30	-25	-20	-20	-5
1	Right	-10	-10	0	0	-10	5	10	0
1	Right	-5	0	5	10	50	55	65	55
1	Right	0	0	-5	50	55	50	45	30
1	Right	-5	-5	-5	0	5	5	20	30
1	Right	5	-5	5	5	5	40	40	50
1	Right	5	10	0	5	35	15	30	40
1	Right	10	10	5	5	10	10	5	25
1	Right	-5	-10	0	-5	0	0		5
1	Right	5	5	10	40	60	55
1	Right	10	5	20	25	40	35
1	Right	0	0	0	0	0	0
1	Right	5	10	10	15	35	40
1	Right
1	Right	5	5	-10	45		40	35	60
1	Right	20	25	15	10	25	60	60	60
1	Right	5	0	0	-5	5	15	25	40		5
1	Right	0	-5	-15	10	25	25	10	0
1	Right	10	5	10	50	15	5	20	20
1	Right	15	10	5	35		60		55
1	Right	-5	5	-5	-5	5	0	5	0		10
1	Right	15	15	25	65		65	50	80
1	Right	5	0	0	-5		15		40		5
1	Right	-5	-5	0	5	5	30	30	25
1	Right	20	25	15	10	25	60	60	60
1	Right	10	5	10	50	15	5	20	20
1	Right	15	20	10	25	45	40	55	55
1	Right	5	0	0	-5	5	-5	-5	5		5
1	Right	15	10	5	5	10	30		35
1	Right	20	15	20	25	55	60	65	60
1	Right	0	-5	0	5	5	0	10	15
1	Right	5	5	0	0	10	35	50	50
1	Right	55	60	55	55	55	45	60	55
1	Right	0	0	0	15	10	5	5	0
1	Right	0	5	0	0	5	15	5	30
1	Right	5	10	5	5	0	10	10	20
1	Right	0	0	0	0	10	0	10	5	5	0
1	Right	5	0	0	5	20	10	45	55
1	Right	5	10	15	5		10		5
1	Right	10	10	0	5	10	5	10	5
1	Right	10	10	0	5	5	10	15	0
1	Right	10	5	10	45	40	25	5	-5
1	Right	0	-5	-5	0	-15	5	20	30
1	Right	0	0	0	35	35	35	40	15
1	Right	0	0	5	10	5	10	-5	5
1	Right	0	0	-5	-5	0	5	0	0
1	Right	0	-5	-5	-5	40	50	45	40
1	Right	0	0	0	0	10	5	-5	0
1	Right	0	0	0	10	15	25	15	15
1	Right	-5	0	0	5	20	5	5	10
1	Right	0	0	0	5	10	0	20	40
1	Right	10	10	10	10	10	10	-5	0
1	Right	5	-5	0	5	50	50	50	50
1	Right	5	5	5	20	25	30	40	45
1	Right	0	5	-5	-5	0	0	-5	-20
1	Right	0	-5	-5	-5	5	20	15	35
1	Right	-5	-5	-5	20	25	10	0	5
1	Right	-5	-5	-5	0	-5	0	5	20
1	Right	0	5	0	0	5	-5	0	0
1	Right
1	Right	5	5	10	5	5	25	30	55
1	Right	-5	-5	-5	5	5	10	30	55
1	Right	0	5	5	15	0	5	5	0
1	Right	5	-5	0	-5	0	5	-5	10
1	Right	5	0	0	0	5	10	25	40
1	Right
1	Right	0	10	0	10	10	5	20	35
1	Right	-5	0	0	0	30	50	55	40
1	Right	0	0	0	5	0	0	10	20
1	Right	0	10	10	25	20	0	5	5
1	Right
1	Right	0	-5	0	0	5	10	20	25
1	Right	0	0	0	25	40	35	30	5
1	Right	-5	5	10	25	-5	-5	0	10
1	Right	0	5	5	5	5	15	15	25
1	Right	0	-5	0	50	30	45	20	-5
1	Right	0	0	5	0	-5	-5	5	10
1	Right	-5	15	5	5	40	35	10	-5
1	Right	-5	-5	-5	0	35	35	50	50
1	Right	5	0	0	20	45	50	55	50
1	Right	10	20	5	30	45	35	35	40
1	Right	0	-5	0	5	5	5	5	0
1	Right	0	-5	-5	-5	10	20	50	40
1	Right	0	-5	0	0	5	-5	-5	-5
1	Right	0	0	0	50	5	0	0	5
1	Right	-5	-5	5	0	10	25	40	40
1	Right	0	0	0	0	-10	0	-5	5
1	Right	-5	-5	0	10	30	20	60	65
1	Right	0	5	-5	5	0	5	20	40
1	Right	15	0	5	0	0	10	45	50
1	Right	0	-5	0	20	40	40	50	55
1	Right
1	Right	20	25	30	30	35	35	25	10
1	Right	5	-5	5	35	35	40	20	20
1	Right
1	Right	0	5	0	25	35	25	15	10
1	Right	-5	0	5	10	15	20	0	5
1	Right	20	30	30	40	15	20	40	5
1	Right	20	25	50	30	40	50	50	70
1	Right	-5	-10	-5	35	5	5	0	-5
1	Right	-5	0	0	0	10	25	35	40
1	Right	-5	0	-5	-5	-5	-5	5	10
1	Right	5	5	10	-5	5	5	-5	30
1	Right	0	0	0	-5	5	0	0	20
1	Right	0	0	-5	-5	-5	-5	10	25
1	Right	5	5	15	25	40	50	25	20
1	Right	-5	0	0	0	-5	5	5	15
1	Right	0	-10	-10	-5	-5	-10	25	45
1	Right	-5	-5	-5	25	30	30	15	5
1	Right	5	5	0	0	35	35	40	30
1	Right	0	0	-10	-5	0	-5	0	10
1	Right	0	0	0	-5	5	5	0	10
1	Right	10	-5	0	10	10	5	0	0
1	Right	0	0	-5	0	-10	-5	-20	-25
1	Right	0	5	5	-5	-5	0	5	15
1	Right	5	0	5	-5	5	10	50	55
1	Right	-5	-5	-5	-10	0	0	0	-5
1	Right	0	0	0	-5	10	20	-10	0
1	Right	-5	-5	0	5	5	10	-5	0
1	Right	0	5	5	5	0	10	5	5
1	Right	-5	-5	0	5	0	5	5	20
1	Right	5	5	0	0	5	25	35	45
1	Right	15	20	30	40	90	85
1	Right	-5	0	0	5	40	60	60	55
1	Right	5	5	5	45	45	50	50	20
1	Right	10	0	5	5	15	15	15	25
1	Right	5	-10	-10	-5	25	40	30	30
1	Right	-5	0	0	-5	10	25	45	20
1	Right	-5	-5	0	5	15	10	10	15
1	Right	5	0	0	0	5	0	-10	-5
1	Right	0	5	5	5	5	5	15	40
1	Right
1	Right	10	10	0	-5		25		50
1	Right	5	0	0	10	0	5	-5	5
1	Right	10	5	5	0		10		30
1	Right	0	5	0	5	0	0
1	Right	-5	0	0	5	0	0

## Sheet: Figure 2B
Weekly=0 Triweekly=1	Ear	PTA_4_12_PostTx_Shift
0	Left	31
0	Left	21
0	Left	-4
0	Left	18
0	Left	-6
0	Left	18
0	Left	12
0	Left	0
0	Left	-12
0	Left	-1
0	Left	12
0	Left	2
0	Left	2
0	Left	0
0	Left	7
0	Left	-9
0	Left	2
0	Left	5
0	Left	41
0	Left	5
0	Left	15
0	Left	3
0	Left	10
0	Left	9
0	Left	6
0	Left	28
0	Left	16
0	Left	-2
0	Left	-31.67
0	Left	0
0	Left	3.33
0	Left	5
0	Left	5
0	Left	-16.67
0	Left	-3.33
0	Left	6.67
0	Left	1.67
0	Left	3.33
0	Left	6.67
0	Left	-2.5
0	Left	20
0	Left	-6.67
0	Left	6.67
0	Left	23.33
0	Left	-5
0	Left	35
0	Left	35
0	Left	3.33
0	Left	-1.67
0	Left	6.67
0	Left	-1.67
0	Left	1.67
0	Left	5
0	Left	-1.67
0	Left	6.67
0	Left	6.67
0	Left	8.33
0	Left	1.67
0	Left	5
0	Left	-8.33
0	Left	28.33
0	Left	6.67
0	Left	5
0	Left	11.67
0	Left	1.67
0	Left	-1.67
0	Left	0
0	Left	3.33
0	Left	-3.33
0	Left	15
0	Left	0
0	Left	-3.33
0	Left	10
0	Left	10
0	Left	3.33
0	Left	5
0	Left	2.5
0	Left	-3.33
0	Left	5
0	Left	6.67
0	Left	20
0	Left	1.67
0	Left	3.33
0	Left	18.33
0	Left	11.67
0	Left	5
0	Left	1.67
0	Left	25
0	Left	1.67
0	Left	5
0	Left	16.67
0	Left	23.33
0	Left	37.5
0	Left	5
0	Left	30
0	Left	5
0	Left	11.67
0	Left	-2.5
0	Left	-6.67
0	Left	26.67
0	Left	36.67
0	Left	17.5
0	Left	7.5
0	Left	50
0	Left	25
0	Left	1.67
0	Left	20
0	Left	22.5
0	Left	35
0	Left	7.5
0	Left	30
0	Left	-2.5
0	Left	0
0	Left	2.5
0	Left	2.5
0	Left	2.5
0	Left	7.5
0	Left	0
0	Left	22.5
0	Left	0
0	Left	5
0	Left	2.5
0	Left	6.25
0	Left	23.75
0	Left	0
0	Left	0
0	Left	-10
0	Left	8.33
0	Left	1.25
0	Left	1.25
0	Left	1.25
0	Left	1.25
0	Left	5
0	Left	0
0	Left	1.67
0	Left	-6.25
0	Left	-6.25
0	Left	5
0	Left	1.25
0	Left	0
0	Left	17.5
0	Left	20
0	Left	5
0	Left	5
0	Left	-5
0	Left	31.25
0	Left	13.33
0	Left	25
0	Left	-2.5
0	Left	20
0	Left	35
0	Left	-10
0	Left	5
0	Left	18.75
0	Left	0
0	Left	20
0	Left	13.33
0	Left	20
0	Left	65
0	Left	5
0	Left	-12.5
0	Left	10
0	Left	8.33
0	Left	8.75
0	Left	-5
0	Left	3.33
0	Left	6.25
0	Left	1.25
0	Left	10
0	Left	-1.25
0	Left	1.25
0	Left	-1.25
0	Left	-1.67
0	Left	8.33
0	Left	-5
0	Left	0
0	Left	0
0	Left	1.25
0	Left	1.67
0	Left	-5
0	Left	6.25
0	Left	-2.5
0	Left	1.25
0	Left	0
0	Left	45
0	Left	2.5
0	Left	10
0	Left	-15
0	Left	16.67
0	Left	-3.75
0	Left	0
0	Left	5
0	Left	0
0	Left	1.67
0	Left	1.67
0	Left	-6.67
0	Left	8.75
0	Left	6.67
0	Left	0
0	Left	-2.5
0	Left	5
0	Left	5
0	Left	16.67
0	Left	-1.25
0	Left	0
0	Left	-20
0	Left	10
0	Left	-1.67
0	Left	-2.5
0	Left	25
0	Left	3.33
0	Left	12.5
0	Left	5
0	Left	0
0	Left	6.67
0	Left	3.33
0	Left	13.33
0	Left	20
0	Left	51.67
0	Left	3.33
0	Left	13.33
0	Left	10
0	Left	8.33
0	Left	0
0	Left	28.33
0	Left	3.33
0	Left	13.33
0	Left	5
1	Left	25
1	Left	26.67
1	Left	1.67
1	Left	41.67
1	Left	1.67
1	Left	8.33
1	Left	3.33
1	Left	40
1	Left	5
1	Left	0
1	Left	-1.67
1	Left	1.67
1	Left	3.33
1	Left	15
1	Left	33.33
1	Left	8.33
1	Left	20
1	Left	-1.67
1	Left	1.67
1	Left	0
1	Left	3.33
1	Left	20
1	Left	15
1	Left	6.67
1	Left	45
1	Left	38.33
1	Left	0
1	Left	5
1	Left	3.33
1	Left	6.67
1	Left	1.67
1	Left	8.33
1	Left	11.67
1	Left	8.33
1	Left	26.67
1	Left	10
1	Left	0
1	Left	35
1	Left	0
1	Left	6.67
1	Left	15
1	Left	-3.33
1	Left	21.67
1	Left	45
1	Left	0
1	Left	5
1	Left	10
1	Left	6.67
1	Left	10
1	Left	25
1	Left	7.5
1	Left	38.75
1	Left	3.75
1	Left	1.25
1	Left	6.25
1	Left	17.5
1	Left	0
1	Left	23.75
1	Left	5
1	Left	-2.5
1	Left	12.5
1	Left	3.75
1	Left	16.25
1	Left	5
1	Left	28.33
1	Left	6.25
1	Left	55
1	Left	5
1	Left	45
1	Left	0
1	Left	11.67
1	Left	5
1	Left	0
1	Left	-8.33
1	Left	-10
1	Left	1.67
1	Left	1.67
1	Left	8.33
1	Left	38.33
1	Left	1.67
1	Left	-1.67
1	Left	1.67
1	Left	-1.67
1	Left	40
1	Left	50
1	Left	31.67
1	Left	17.5
1	Left	30
1	Left	10
1	Left	61.67
1	Left	0
1	Left	6.67
1	Left	1.67
1	Left	6.67
1	Left	8.33
1	Left	35
1	Left	18.33
1	Left	8.33
1	Left	13.33
1	Left	-3.33
1	Left	20
1	Left	1.67
1	Left	25
1	Left	25
1	Left	13.33
1	Left	56.67
1	Left	21.67
1	Left	28.33
1	Left	45
1	Left	5
1	Left	33.33
1	Left	23.33
1	Left	25
1	Left	58.33
1	Left	30
1	Left	11.67
1	Left	42.5
1	Left	58.33
1	Left	50
1	Left	7.5
1	Left	38.33
1	Left	3.75
1	Left	8.75
1	Left	27.5
1	Left	1.25
1	Left	18.75
1	Left	41.25
1	Left	21.25
1	Left	3.75
1	Left	27.5
1	Left	57.5
1	Left	21.67
1	Left	7.5
1	Left	45
1	Left	9.75
1	Left	40
1	Left	1.25
1	Left	20
1	Left	5
1	Left	10
1	Left	20
1	Left	36.67
1	Left	12.5
1	Left	21.67
1	Left	23.33
1	Left	5
1	Left	5
1	Left	7.5
1	Left	2.5
1	Left	15
1	Left	41.67
1	Left	16.67
1	Left	25
1	Left	17
1	Left	-1.67
1	Left	1.67
1	Left	13.33
1	Left	11.67
1	Left	13.33
1	Left	13.33
1	Left	50
1	Left	50
1	Left	36.67
1	Left	13.33
1	Left	8.33
1	Left	20
1	Left	13.33
1	Left	45
1	Left	38.33
1	Left	28.33
1	Left	31.67
1	Left	13.33
1	Left	10
1	Left	50
1	Left	5
1	Left	26.67
1	Left	-5
1	Left	-5
1	Left	-6.67
1	Left	2.5
1	Left
1	Left	5
1	Left
1	Left	0
1	Left	3.33
1	Left	43.33
1	Left	8.33
1	Left	15
1	Left	-1.67
1	Left	0
1	Left	23.33
1	Left	-1.67
1	Left	25
1	Left	15
1	Left	3.33
1	Left	35
1	Left	66.67
1	Left	40
1	Left	56.67
1	Left	-25
1	Left	0
1	Left	45
1	Left	28.33
1	Left	10
1	Left	73.33
1	Left	33.33
1	Left	33.33
1	Left	-2.5
1	Left	52.5
1	Left	17.5
1	Left	17.5
1	Left	30
1	Left
1	Left	36.67
1	Left	43.33
1	Left	30
1	Left	7.5
1	Left	-21.67
1	Left	18.33
1	Left	1.25
1	Left	40
1	Left	28.33
1	Left	18.33
1	Left	65
1	Left	-23.33
1	Left	40
1	Left	5
1	Left	7.5
1	Left	66.67
1	Left	31.67
1	Left	43.33
1	Left	61.67
1	Left	1.67
1	Left	10
1	Left	6.67
1	Left	13
1	Left	55
1	Left	-10
1	Left	11.67
1	Left	15
1	Left	-8.33
1	Left	35
1	Left	33.33
1	Left	6.67
1	Left	-3.33
1	Left	38.33
1	Left	1.67
1	Left	13.33
1	Left	1.67
1	Left	25
1	Left	3.33
1	Left	41.67
1	Left	35
1	Left	-3.33
1	Left	26.67
1	Left	13.33
1	Left	6.67
1	Left	1.67
1	Left	21.67
1	Left	38.33
1	Left	36.67
1	Left	13.33
1	Left	1.67
1	Left	31.67
1	Left	33.33
1	Left	23.33
1	Left	75
1	Left	0
1	Left	11.67
1	Left	-8.33
1	Left	5
1	Left	5
1	Left	16.67
1	Left	18.33
1	Left	36.67
1	Left	1.67
1	Left	10
1	Left	51.67
1	Left	36.67
1	Left	30
1	Left	1.67
1	Left	31.67
1	Left	1.67
1	Left	0
1	Left	20
1	Left	-1.67
1	Left	55
1	Left	6.67
1	Left	30
1	Left	43.33
1	Left	3.33
1	Left	11.67
1	Left	3.33
1	Left	70
1	Left	13.33
1	Left	5
1	Left	8.33
1	Left	1.67
1	Left	3.33
1	Left	33.33
1	Left	8.33
1	Left	5
1	Left	-1.67
1	Left	16.67
1	Left	28.33
1	Left	6.67
1	Left	36.67
1	Left	25
1	Left	48.33
1	Left	-1.67
1	Left	15
1	Left	16.67
1	Left	-6.67
1	Left	13.33
1	Left	30
1	Left	8.33
1	Left	-5
1	Left	1.67
1	Left	1.67
1	Left	18.33
1	Left	55
1	Left	45
1	Left	63.33
1	Left	8.33
1	Left	8.33
1	Left	35
1	Left	31.67
1	Left	15
1	Left	-6.67
1	Left	55
1	Left
1	Left	25
1	Left	1.67
1	Left	22.5
1	Left	0
1	Left	17.5
0	Right	31
0	Right	13
0	Right	0
0	Right	19
0	Right	2
0	Right	25
0	Right	0
0	Right	1
0	Right	0
0	Right	-7
0	Right	8
0	Right	-1
0	Right	-1
0	Right	6
0	Right	4
0	Right	-22
0	Right	3
0	Right	19
0	Right	40
0	Right	-6
0	Right	9
0	Right	3
0	Right	17
0	Right	11
0	Right	3
0	Right	27
0	Right	20
0	Right	-3
0	Right	-5
0	Right	0
0	Right	3.33
0	Right	15
0	Right	1.67
0	Right	-3.33
0	Right
0	Right	13.33
0	Right	-1.67
0	Right	3.33
0	Right	3.33
0	Right	0
0	Right	-3.33
0	Right	-1.67
0	Right	10
0	Right	8.33
0	Right	0
0	Right	40
0	Right	25
0	Right	5
0	Right	11.67
0	Right	20
0	Right	1.67
0	Right	0
0	Right	46.67
0	Right	-2.5
0	Right	1.67
0	Right	0
0	Right	6.67
0	Right	5
0	Right	10
0	Right	-8.33
0	Right	31.67
0	Right	-1.67
0	Right	17.5
0	Right	8.33
0	Right	1.67
0	Right	5
0	Right	5
0	Right	5
0	Right	-3.33
0	Right	5
0	Right	3.33
0	Right	-6.67
0	Right	0
0	Right	0
0	Right	8.33
0	Right	6.67
0	Right	-5
0	Right	-1.67
0	Right	10
0	Right	-18.33
0	Right	-2.5
0	Right	3.33
0	Right	6.67
0	Right	15
0	Right	10
0	Right	6.67
0	Right	0
0	Right	25
0	Right	-1.67
0	Right	8.33
0	Right	8.33
0	Right	25
0	Right	32.5
0	Right	0
0	Right	16.67
0	Right	5
0	Right	26.67
0	Right	0
0	Right	-1.67
0	Right	20
0	Right	35
0	Right	5
0	Right	10
0	Right	41.67
0	Right	35
0	Right	10
0	Right	12.5
0	Right	12.5
0	Right	30
0	Right	5
0	Right	30
0	Right	5
0	Right	-5
0	Right	-45
0	Right	0
0	Right	0
0	Right	0
0	Right	-5
0	Right	-10
0	Right	0
0	Right	30
0	Right	-45
0	Right	17.5
0	Right	26.25
0	Right	-5
0	Right	-2.5
0	Right	-1.25
0	Right	5
0	Right	-2.5
0	Right	3.75
0	Right	5
0	Right	1.25
0	Right	5
0	Right	-1.67
0	Right	-1.67
0	Right	13.75
0	Right	5
0	Right	7.5
0	Right	-2.5
0	Right	5
0	Right	1.67
0	Right	18.75
0	Right	10
0	Right	7.5
0	Right	1.25
0	Right	27.5
0	Right	25
0	Right	23.33
0	Right	6.25
0	Right	46.67
0	Right	77.5
0	Right	-1.25
0	Right	3.75
0	Right	17.5
0	Right	-2.5
0	Right	5
0	Right	3.33
0	Right
0	Right	20
0	Right	1.67
0	Right	-6.25
0	Right	16.25
0	Right	3.33
0	Right	5
0	Right	-2.5
0	Right	-1.67
0	Right	13.33
0	Right	8.75
0	Right	21.67
0	Right	-6.25
0	Right	8.33
0	Right	-1.25
0	Right	-13.33
0	Right	5
0	Right	-3.33
0	Right	1.25
0	Right	0
0	Right	-6.25
0	Right	8.33
0	Right	-5
0	Right	17.5
0	Right	1.25
0	Right	2.5
0	Right	-10
0	Right	20
0	Right	-3.75
0	Right	8.75
0	Right	0
0	Right	5
0	Right
0	Right	7.5
0	Right	-8.33
0	Right	-5
0	Right	3.33
0	Right	1.67
0	Right	5
0	Right	26.67
0	Right	23.33
0	Right	1.67
0	Right	7.5
0	Right	5
0	Right	1.25
0	Right	0
0	Right	-2.5
0	Right	1.25
0	Right	-35
0	Right	8.33
0	Right	0
0	Right	-1.25
0	Right	26.67
0	Right	8.33
0	Right	10
0	Right	3.33
0	Right	-8.33
0	Right	16.67
0	Right	0
0	Right	15
0	Right	20
0	Right	48.33
0	Right	1.67
0	Right	13.33
0	Right	5
0	Right	1.67
0	Right	-3.33
0	Right	30
0	Right	16.67
0	Right	15
0	Right	10
1	Right	26.67
1	Right	30
1	Right	23.33
1	Right
1	Right	8.33
1	Right	-3.33
1	Right	15
1	Right	43.33
1	Right	5
1	Right	0
1	Right
1	Right	3.33
1	Right	5
1	Right	18.33
1	Right	38.33
1	Right	5
1	Right	17.5
1	Right	0
1	Right	15
1	Right	-3.33
1	Right	11.67
1	Right	25
1	Right	2.5
1	Right	6.67
1	Right	43.33
1	Right	36.67
1	Right	8.33
1	Right	13.33
1	Right	10
1	Right	8.33
1	Right	5
1	Right	13.33
1	Right	-3.33
1	Right	3.33
1	Right	25
1	Right	-1.67
1	Right	0
1	Right	36.67
1	Right	2.5
1	Right	18.33
1	Right	10
1	Right	-3.33
1	Right	21.67
1	Right	35
1	Right	-8.33
1	Right	8.33
1	Right	6.67
1	Right	6.67
1	Right	3.33
1	Right	30
1	Right	7.5
1	Right	27.5
1	Right	-2.5
1	Right	2.5
1	Right	6.25
1	Right	12.5
1	Right	-2.5
1	Right	37.5
1	Right	2.5
1	Right	12.5
1	Right	17.5
1	Right	6.25
1	Right	25
1	Right	10
1	Right	28.75
1	Right	13.75
1	Right	35
1	Right	10
1	Right	38.33
1	Right	0
1	Right	20
1	Right	36.67
1	Right	-6.67
1	Right	1.67
1	Right	1.67
1	Right	-13.33
1	Right	1.67
1	Right	8.33
1	Right	20
1	Right
1	Right	-3.33
1	Right	-8.33
1	Right	3.33
1	Right	30
1	Right	20
1	Right	40
1	Right	17.5
1	Right	10
1	Right	45
1	Right	65
1	Right	-5
1	Right	6.67
1	Right	6.67
1	Right	16.67
1	Right	8.33
1	Right	31.67
1	Right	23.33
1	Right	15
1	Right	23.33
1	Right	23.33
1	Right	18.33
1	Right	8.33
1	Right	46.67
1	Right	20
1	Right	23.33
1	Right	60
1	Right	3.33
1	Right	36.67
1	Right	40
1	Right	20
1	Right	13.33
1	Right	18.33
1	Right	10
1	Right	46.67
1	Right	23.33
1	Right	8.33
1	Right	27.5
1	Right	55
1	Right	55
1	Right	15
1	Right	50
1	Right	13.75
1	Right	7.5
1	Right	20
1	Right	2.5
1	Right	37.5
1	Right	33.75
1	Right	26.25
1	Right	13.75
1	Right	20
1	Right	60
1	Right	21.67
1	Right	7.5
1	Right	45
1	Right	10
1	Right	45
1	Right	2.5
1	Right	18.75
1	Right	18.75
1	Right	6.25
1	Right	43.33
1	Right	33.33
1	Right	-2.5
1	Right	8.33
1	Right	20
1	Right	1.67
1	Right	1.25
1	Right	10
1	Right	10
1	Right	22.5
1	Right	45
1	Right	20
1	Right	21.67
1	Right	20
1	Right	-1.67
1	Right	-3.33
1	Right	26.67
1	Right	20
1	Right	33.33
1	Right	35
1	Right	33.33
1	Right	55
1	Right
1	Right	13.33
1	Right	0
1	Right	16.67
1	Right	26.67
1	Right	3.33
1	Right	45
1	Right	26.67
1	Right	5
1	Right	18.33
1	Right	23.33
1	Right	51.67
1	Right	13.33
1	Right	20
1	Right	3.33
1	Right	-5
1	Right	-3.33
1	Right	5
1	Right
1	Right	8.75
1	Right	0
1	Right	6.67
1	Right	3.33
1	Right
1	Right	5
1	Right	10
1	Right	6.67
1	Right	0
1	Right	33.33
1	Right	1.67
1	Right	33.33
1	Right	15
1	Right	-1.67
1	Right	25
1	Right	23.33
1	Right	45
1	Right	55
1	Right	-15
1	Right	5
1	Right	58.33
1	Right	41.67
1	Right	18.33
1	Right	43.33
1	Right	28.33
1	Right	13.33
1	Right	2.5
1	Right	55
1	Right	35
1	Right	0
1	Right	40
1	Right
1	Right	45
1	Right	60
1	Right	21.25
1	Right	11.67
1	Right	15
1	Right	57.5
1	Right	3.75
1	Right	65
1	Right	20
1	Right	28.33
1	Right	60
1	Right	15
1	Right	50
1	Right	0
1	Right	32.5
1	Right	61.67
1	Right	8.33
1	Right	45
1	Right	53.33
1	Right	3.33
1	Right	16.67
1	Right	13.33
1	Right	4
1	Right	36.67
1	Right	7.5
1	Right	6.67
1	Right	8.33
1	Right	8.33
1	Right	18.33
1	Right	30
1	Right	3.33
1	Right	1.67
1	Right	45
1	Right	0
1	Right	18.33
1	Right	6.67
1	Right	20
1	Right	1.67
1	Right	50
1	Right	38.33
1	Right	-8.33
1	Right	23.33
1	Right	5
1	Right	8.33
1	Right	-1.67
1	Right
1	Right	36.67
1	Right	31.67
1	Right	3.33
1	Right	3.33
1	Right	25
1	Right
1	Right	20
1	Right	48.33
1	Right	10
1	Right	3.33
1	Right
1	Right	18.33
1	Right	23.33
1	Right	1.67
1	Right	18.33
1	Right	20
1	Right	3.33
1	Right	13.33
1	Right	45
1	Right	51.67
1	Right	36.67
1	Right	3.33
1	Right	36.67
1	Right	-5
1	Right	1.67
1	Right	35
1	Right	0
1	Right	48.33
1	Right	21.67
1	Right	35
1	Right	48.33
1	Right
1	Right	23.33
1	Right	26.67
1	Right
1	Right	16.67
1	Right	8.33
1	Right	21.67
1	Right	56.67
1	Right	0
1	Right	33.33
1	Right	3.33
1	Right	10
1	Right	6.67
1	Right	10
1	Right	31.67
1	Right	8.33
1	Right	20
1	Right	16.67
1	Right	35
1	Right	1.67
1	Right	5
1	Right	1.67
1	Right	-16.67
1	Right	6.67
1	Right	38.33
1	Right	-1.67
1	Right	3.33
1	Right	1.67
1	Right	6.67
1	Right	10
1	Right	35
1	Right	85
1	Right	58.33
1	Right	40
1	Right	18.33
1	Right	33.33
1	Right	30
1	Right	11.67
1	Right	-5
1	Right	20
1	Right
1	Right	37.5
1	Right	1.67
1	Right	20
1	Right	0
1	Right	0

## Sheet: Figure 3A
Weekly=0 Triweekly=1	ASHA No=0 Yes=1
0	1
0	1
0	0
0	1
0	1
0	1
0	1
0	0
0	0
0	0
0	1
0	1
0	0
0	1
0	1
0	0
0	1
0	1
0	1
0	1
0	1
0	0
0	1
0	1
0	1
0	1
0	1
0	0
0	0
0	0
0	0
0	1
0	0
0	0
0	0
0	1
0	0
0	0
0	0
0	0
0	1
0	0
0	1
0	1
0	0
0	1
0	1
0	0
0	1
0	1
0	0
0	0
0	1
0	0
0	0
0	0
0	1
0	1
0	1
0	0
0	1
0	0
0	1
0	1
0	0
0	0
0	0
0	0
0	0
0	1
0	0
0	0
0	1
0	1
0	1
0	0
0	0
0	0
0	1
0	1
0	1
0	0
0	1
0	1
0	1
0	1
0	0
0	1
0	0
0	1
0	1
0	1
0	1
0	0
0	1
0	0
0	1
0	0
0	0
0	1
0	1
0	1
0	0
0	1
0	1
0	1
0	1
0	1
0	1
0	1
0	1
0	0
0	0
0	0
0	0
0	0
0	0
0	0
0	1
0	0
0	1
0	0
0	1
0	1
0	0
0	0
0	0
0	1
0	0
0	0
0	1
0	0
0	0
0	0
0	0
0	1
0	0
0	1
0	0
0	1
0	1
0	1
0	1
0	1
0	1
0	1
0	1
0	1
0	1
0	1
0	1
0	0
0	1
0	1
0	0
0	1
0	1
0	1
0	1
0	1
0	1
0	1
0	1
0	1
0	0
0	0
0	1
0	1
0	1
0	0
0	0
0	0
0	0
0	1
0	0
0	0
0	1
0	0
0	1
0	0
0	1
0	0
0	0
0	0
0	1
0	0
0	1
0	0
0	1
0	0
0	1
0	1
0	0
0	0
0	0
0	0
0	1
0	1
0	0
0	1
0	0
0	1
0	1
0	0
0	0
0	0
0	1
0	0
0	0
0	1
0	1
0	1
0	1
0	1
0	1
0	0
0	1
0	1
0	1
0	0
0	1
0	1
0	1
0	1
0	1
0	1
0	1
0	1
1	1
1	1
1	1
1	1
1	1
1	1
1	1
1	1
1	1
1	1
1	0
1	0
1	0
1	1
1	1
1	1
1	1
1	0
1	1
1	0
1	1
1	1
1	1
1	1
1	1
1	1
1	0
1	1
1	1
1	1
1	0
1	1
1	1
1	1
1	1
1	1
1	0
1	1
1	0
1	1
1	1
1	0
1	1
1	1
1	0
1	1
1	1
1	1
1	1
1	1
1	0
1	1
1	0
1	0
1	1
1	1
1	0
1	1
1	0
1	1
1	1
1	1
1	1
1	1
1	1
1	1
1	1
1
1	1
1	0
1	1
1	1
1	0
1	0
1	1
1	0
1	0
1	1
1	1
1	0
1	0
1	0
1	1
1	1
1	1
1	1
1	1
1	1
1	1
1	1
1	0
1	1
1	1
1	1
1	1
1	1
1	1
1	1
1	1
1	1
1	1
1	1
1	1
1	1
1	1
1	1
1	1
1	1
1	1
1	1
1	1
1	1
1	1
1	1
1	1
1	1
1	1
1	1
1	1
1	1
1	1
1	1
1	1
1	1
1	0
1	1
1	1
1	1
1	1
1	1
1	1
1	1
1	1
1	1
1	1
1	1
1	0
1	1
1	1
1	1
1	1
1	1
1	1
1	1
1	1
1	1
1	1
1	1
1	1
1	1
1	1
1	1
1	1
1	1
1	1
1	0
1	1
1	1
1	1
1	1
1	1
1	1
1	1
1	1
1	1
1	1
1	1
1	1
1	1
1	1
1	1
1	1
1	1
1	1
1	1
1	1
1	0
1	0
1	0
1	1
1
1	1
1	0
1	1
1	1
1	1
1	1
1	1
1	1
1	0
1	1
1	1
1	1
1	1
1	0
1	1
1	1
1	1
1	1
1	0
1	0
1	1
1	1
1	1
1	1
1	1
1	1
1	0
1	1
1	1
1	1
1	1
1
1	1
1	1
1	1
1	1
1	1
1	1
1	0
1	1
1	1
1	1
1	1
1	1
1	1
1	0
1	1
1	1
1	1
1	1
1	1
1	1
1	1
1	1
1	1
1	1
1	1
1	1
1	1
1	1
1	1
1	1
1	1
1	0
1	1
1	0
1	1
1	1
1	1
1	1
1	1
1	1
1	0
1	1
1	1
1	1
1	0
1	1
1	1
1	1
1	1
1	0
1	1
1	1
1	1
1	1
1	1
1	1
1	0
1	1
1	1
1	1
1	1
1	1
1	0
1	1
1	1
1	1
1	1
1	0
1	1
1	0
1	1
1	1
1	0
1	1
1	1
1	1
1	1
1	0
1	1
1	1
1	1
1	1
1	1
1	1
1	1
1	1
1	1
1	1
1	1
1	1
1	1
1	1
1	0
1	1
1	1
1	1
1	0
1	1
1	1
1	0
1	1
1	1
1	1
1	1
1	0
1	0
1	1
1	1
1	1
1	1
1	1
1	1
1	1
1	1
1	1
1	0
1	1
1
1	1
1	0
1	1
1	0
1	1

## Sheet: Figure 3B
Weekly=0 Triweekly=1	CTCAE_MAX_Grade
0	3
0	3
0	0
0	1
0	0
0	1
0	1
0	0
0	0
0	0
0	0
0	0
0	0
0	0
0	1
0	0
0	0
0	1
0	3
0	0
0	1
0	0
0	1
0	1
0	0
0	1
0	3
0	0
0	0
0	0
0	0
0	1
0	0
0	0
0	0
0	1
0	0
0	0
0	0
0	0
0	1
0	0
0	0
0	2
0	0
0	3
0	3
0	0
0	1
0	1
0	0
0	0
0	3
0	0
0	0
0	0
0	0
0	0
0	1
0	0
0	3
0	0
0	2
0	0
0	0
0	0
0	0
0	0
0	0
0	1
0	0
0	0
0	1
0	1
0	0
0	0
0	0
0	0
0	1
0	0
0	1
0	0
0	0
0	1
0	1
0	0
0	0
0	3
0	0
0	0
0	1
0	2
0	3
0	0
0	3
0	0
0	3
0	0
0	0
0	3
0	3
0	1
0	1
0	3
0	3
0	1
0	1
0	2
0	3
0	0
0	3
0	0
0	0
0	0
0	0
0	0
0	0
0	0
0	1
0	0
0	3
0	0
0	1
0	1
0	0
0	0
0	0
0	1
0	0
0	0
0	0
0	0
0	0
0	0
0	0
0	1
0	0
0	0
0	0
0	0
0	3
0	3
0	0
0	1
0	0
0	3
0	3
0	2
0	0
0	3
0	3
0	0
0	1
0	1
0	0
0	1
0	1
0	3
0	3
0	0
0	0
0	1
0	0
0	0
0	0
0	0
0	0
0	0
0	2
0	0
0	0
0	0
0	0
0	1
0	0
0	0
0	0
0	0
0	1
0	0
0	1
0	0
0	0
0	0
0	3
0	0
0	1
0	0
0	1
0	0
0	0
0	0
0	0
0	0
0	0
0	0
0	3
0	2
0	0
0	0
0	0
0	0
0	1
0	0
0	0
0	0
0	0
0	0
0	0
0	3
0	0
0	2
0	0
0	0
0	1
0	0
0	1
0	3
0	3
0	0
0	1
0	0
0	0
0	0
0	3
0	1
0	1
0	0
1	3
1	3
1	3
1	3
1	1
1	0
1	1
1	3
1	0
1	3
1	0
1	0
1	0
1	2
1	3
1	0
1	2
1	0
1	1
1	0
1	1
1	2
1	1
1	0
1	3
1	3
1	0
1	1
1	1
1	1
1	0
1	1
1	1
1	0
1	3
1	1
1	0
1	3
1	0
1	1
1	1
1	0
1	2
1	3
1	0
1	0
1	1
1	0
1	0
1	3
1	0
1	3
1	0
1	0
1	0
1	1
1	0
1	3
1	0
1	1
1	2
1	0
1	0
1	1
1	3
1	1
1	3
1	0
1	3
1	0
1	2
1	3
1	0
1	0
1	0
1	0
1	0
1	1
1	3
1	0
1	0
1	0
1	0
1	3
1	3
1	3
1	2
1	3
1	3
1	3
1	0
1	0
1	0
1	1
1	1
1	3
1	1
1	1
1	1
1	1
1	2
1	0
1	3
1	3
1	2
1	3
1	2
1	3
1	3
1	1
1	3
1	2
1	2
1	3
1	3
1	1
1	3
1	3
1	3
1	1
1	3
1	1
1	1
1	2
1	0
1	3
1	3
1	1
1	1
1	2
1	3
1	2
1	0
1	3
1	1
1	3
1	0
1	3
1	2
1	0
1	3
1	2
1	0
1	2
1	2
1	0
1	0
1	0
1	0
1	1
1	3
1	3
1	2
1	0
1	1
1	0
1	3
1	1
1	3
1	3
1	3
1	3
1	3
1	1
1	0
1	1
1	3
1	3
1	3
1	3
1	3
1	2
1	1
1	3
1	1
1	3
1	0
1	0
1	0
1	0
1	0
1	0
1	0
1	0
1	0
1	3
1	0
1	1
1	0
1	0
1	3
1	0
1	3
1	1
1	0
1	3
1	3
1	3
1	3
1	0
1	0
1	3
1	3
1	1
1	3
1	3
1	3
1	0
1	3
1	3
1	1
1	3
1	0
1	3
1	3
1	3
1	1
1	2
1	3
1	0
1	3
1	3
1	3
1	3
1	2
1	3
1	0
1	3
1	3
1	3
1	3
1	3
1	0
1	1
1	1
1	1
1	3
1	0
1	2
1	1
1	3
1	3
1	3
1	0
1	0
1	3
1	0
1	1
1	0
1	2
1	0
1	3
1	3
1	0
1	3
1	1
1	0
1	0
1	2
1	3
1	3
1	1
1	0
1	3
1	3
1	2
1	3
1	1
1	3
1	0
1	1
1	3
1	1
1	1
1	3
1	0
1	3
1	3
1	3
1	3
1	0
1	3
1	0
1	2
1	3
1	0
1	3
1	2
1	3
1	3
1	0
1	3
1	3
1	3
1	3
1	1
1	3
1	3
1	1
1	3
1	0
1	0
1	0
1	1
1	3
1	0
1	3
1	3
1	3
1	0
1	1
1	1
1	0
1	1
1	3
1	0
1	1
1	0
1	0
1	1
1	3
1	3
1	3
1	3
1	1
1	3
1	3
1	1
1	0
1	3
1	0
1	3
1	0
1	2
1	0
1	1

## Sheet: Figure 4
Age	Sex	Cumulative_Dose_at_Audiogram	LE_Hearing_PreTx	RE_Hearing_PreTx	CTCAE_MAX_Grade
48	1	280	Mild	Normal	3
65	1	280	Mild	Mild	3
38	1	280	Normal	Normal	0
46	1	280	Normal	Normal	1
64	1	280	Normal	Normal	0
44	1	280	Mild	Normal	1
71	1	280	Mild	Moderate	1
70	1	280	Normal	Normal	0
61	1	240	Mild	Mild	0
70	1	280	Moderate	Mild	0
57	1	280	Normal	Normal	0
71	1	280	Mild	Mild	0
68	1	280	Mild	Mild	0
69	1	280	Moderate	Mild	0
71	1	280	Normal	Normal	1
49	1	280	Normal	Normal	0
73	1	280	Mild	Normal	0
57	1	280	Normal	Normal	1
54	1	280	Normal	Normal	3
62	1	280	Mild	Normal	0
46	1	280	Normal	Normal	1
84	1	280	Mild	Mild	0
81	0	280	Mild	Mild	1
54	1	240	Normal	Moderate	1
75	1	240	Normal	Normal	0
57	1	280	Normal	Normal	1
73	0	280	Mild	Normal	3
62	1	280	Normal	Normal	0
53	1	280	Moderate	Normal	0
54	1	40	Normal	Normal	0
64	1	160	Normal	Normal	0
59	1	240	Normal	Mild	1
60	1	120	Normal	Normal	0
57	0	210	Normal	Normal	0
57	1	80	Normal	Profound	0
69	0	120	Normal	Normal	1
60	0	240	Normal	Normal	0
69	1	330	Mild	Normal	0
67	1	120	Normal	Normal	0
30	1	120	Normal	Normal	0
39	0	200	Normal	Normal	1
66	1	60	Moderate	Moderate	0
46	1	160	Normal	Normal	0
45	1	240	Normal	Mild	2
33	0	210	Mild	Mild	0
61	1	180	Normal	Normal	3
45	1	480	Moderate	Normal	3
58	0	295	Normal	Normal	0
65	0	80	Mild	Normal	1
53	1	280	Normal	Normal	1
68	1	30	Normal	Mild	0
47	0	160	Normal	Normal	0
46	1	360	Normal	Normal	3
42	1	160	Normal	Normal	0
60	1	270	Mild	Mild	0
44	1	280	Normal	Normal	0
24	0	200	Normal	Normal	0
65	1	435	Normal	Normal	0
64	1	160	Moderate	Mild	1
54	1	120	Normal	Normal	0
32	1	520	Normal	Normal	3
45	1	120	Normal	Normal	0
59	1	160	Moderate	Normal	2
36	1	280	Moderate	Normal	0
31	0	240	Normal	Normal	0
68	1	120	Normal	Normal	0
65	1	200	Normal	Normal	0
59	1	160	Normal	Normal	0
48	1	160	Mild	Mild	0
46	1	240	Normal	Mild	1
64	1	160	Normal	Normal	0
18	1	280	Normal	Normal	0
71	1	240	Normal	Mild	1
22	1	120	Normal	Normal	1
45	1	200	Normal	Normal	0
38	1	240	Normal	Normal	0
32	0	120	Normal	Mild	0
60	1	80	Normal	Normal	0
32	1	280	Normal	Normal	1
53	1	200	Normal	Mild	0
44	1	240	Normal	Moderate	1
33	1	200	Normal	Normal	0
54	0	400	Mild	Normal	0
45	1	240	Normal	Normal	1
67	1	200	Normal	Normal	1
70	0	200	Normal	Normal	0
42	1	160	Normal	Normal	0
62	0	160	Normal	Normal	3
45	1	240	Normal	Normal	0
59	1	160	Normal	Normal	0
42	1	320	Normal	Moderate	1
59	1	200	Normal	Normal	2
63	1	160	Normal	Normal	3
54	0	40	Normal	Normal	0
63	0	240	Normal	Normal	3
38	1	120	Normal	Normal	0
73	0	120	Normal	Moderate	3
43	1	200	Normal	Normal	0
41	0	270	Normal	Normal	0
72	1	200	Normal	Normal	3
66	0	280	Normal	Moderate	3
44	1	360	Normal	Moderate	1
42	1	200	Normal	Normal	1
47	0	200	Normal	Normal	3
49	1	240	Normal	Normal	3
73	0	90	Normal	Normal	1
29	1	180	Mild	Normal	1
62	1	198	Moderate	Moderate	2
42	1	200	Normal	Normal	3
69	1	230	Normal	Normal	0
67	0	240	Moderate	Mild	3
31	1	200	Moderate	Normal	0
43	1	240	Normal	Normal	0
42	0	280	Normal	Mild	0
61	1	280	Mild	Mild	0
38	1	200	Normal	Normal	0
37	1	320	Normal	Moderate	0
56	1	80	Normal	Mild	0
58	0	240	Normal	Normal	1
54	1	220	Mild	Mild	0
69	1	240	Mild	Mild	3
62	0	240	Normal	Moderate	0
76	1	280	Mild	Moderate	1
57	1	120	Normal	Normal	1
74	1	210	Moderate	Moderate	0
61	0	200	Normal	Moderate	0
61	1	160	Normal	Normal	0
60	1	240	Mild	Normal	1
61	1	280	Moderate	Moderate	0
61	0	120	Normal	Moderate	0
59	0	100	Normal	Normal	0
64	1	240	Moderate	Moderate	0
57	1	240	Normal	Normal	0
69	1	120	Moderate	Mild	0
71	1	90	Normal	Mild	0
69	1	120	Moderate	Normal	1
74	1	60	Mild	Mild	0
68	1	280	Mild	Normal	0
51	1	280	Moderate	Moderate	0
57	1	210	Mild	Mild	0
62	1	120	Mild	Normal	3
55	1	210	Normal	Normal	3
59	1	160	Mild	Normal	0
61	0	160	Normal	Normal	1
46	1	150	Moderate	Normal	0
57	0	240	Normal	Normal	3
63	1	240	Moderate	Mild	3
55	0	140	Mild	Mild	2
58	1	160	Normal	Normal	0
56	1	180	Normal	Normal	3
61	0	260	Moderate	Normal	3
60	1	160	Normal	Normal	0
61	1	240	Moderate	Moderate	1
54	1	200	Normal	Normal	1
60	0	190	Normal	Mild	0
57	1	120	Normal	Normal	1
64	1	200	Normal	Mild	1
67	0	160	Moderate	Moderate	3
71	1	240	Normal	Normal	3
83	0	110	Mild	Mild	0
59	1	280	Moderate	Moderate	0
61	1	190	Normal	Normal	1
46	1	160	Mild	Normal	0
63	0	120	Normal	Normal	0
59	1	120	Mild	Normal	0
78	1	120	Mild	Mild	0
71	0	120	Normal	Normal	0
68	1	170	Normal	Normal	0
73	1	280	Normal	Normal	2
56	1	200	Normal	Normal	0
58	1	120	Normal	Normal	0
79	1	150	Normal	Normal	0
72	1	160	Mild	Mild	0
60	1	240	Mild	Normal	1
73	1	120	Moderate	Moderate	0
63	1	160	Normal	Normal	0
59	1	160	Moderate	Normal	0
49	1	160	Normal	Normal	0
66	1	200	Normal	Normal	1
70	1	210	Moderate	Severe	0
76	1	280	Normal	Mild	1
46	1	120	Normal	Normal	0
35	1	200	Normal	Normal	0
65	1	160	Moderate	Moderate	0
59	1	280	Mild	Mild	3
55	1	120	Normal	Normal	0
59	1	240	Normal	Normal	1
64	1	160	Normal	Normal	0
61	1	240	Mild	Moderate	1
70	1	230	Mild	CNC	0
84	1	200	Moderate	Moderate	0
64	1	120	Normal	Normal	0
74	1	210	Moderate	Moderate	0
77	1	90	Moderate	Mild	0
50	1	200	Mild	Mild	0
71	1	120	Mild	Mild	0
60	0	280	Normal	Mild	3
77	0	120	Normal	Moderate	2
67	1	155	Mild	Mild	0
67	1	120	Normal	Normal	0
64	1	80	Moderate	Moderate	0
54	1	120	Normal	Mild	0
74	0	200	Mild	Mild	1
69	0	120	Normal	Normal	0
56	1	120	Normal	Normal	0
70	1	120	Moderate	Moderate	0
69	0	240	Normal	Normal	0
61	1	240	Mild	Normal	0
49	1	100	Normal	Normal	0
73	1	120	Normal	Normal	3
68	0	110	Mild	Normal	0
68	0	160	Normal	Normal	2
71	1	160	Normal	Mild	0
58	1	240	Mild	Mild	0
62	1	280	Mild	Normal	1
33	1	240	Normal	Normal	0
60	1	320	Mild	Normal	1
61	0	320	Normal	Normal	3
46	1	240	Normal	Normal	3
63	1	240	Normal	Normal	0
58	1	240	Normal	Normal	1
59	0	200	Normal	Mild	0
78	1	240	Mild	Moderate	0
58	0	240	Normal	Normal	0
66	1	280	Normal	Normal	3
70	1	200	Normal	Normal	1
56	1	200	Normal	Normal	1
60	0	240	Normal	Normal	0
52	1	300	Normal	Normal	3
66	0	175	Normal	Normal	3
70	1	200	Mild	Normal	3
61	1	375	Normal	CNC	3
68	1	300	Mild	Mild	1
63	1	100	Mild	Moderate	0
65	1	100	Normal	Normal	1
55	1	300	Normal	Normal	3
56	1	200	Mild	Mild	0
60	1	200	Mild	Mild	3
50	1	300	Mild	CNC	0
59	1	200	Moderate	Mild	0
66	1	300	Normal	Mild	0
73	1	200	Moderate	Mild	2
53	1	300	Normal	Normal	3
58	1	100	Normal	Mild	0
58	1	100	Normal	Normal	2
55	1	75	Mild	Normal	0
60	1	100	Normal	Normal	1
48	1	100	Normal	Normal	0
64	1	100	Mild	Normal	1
65	1	100	Normal	Normal	2
67	0	100	Normal	Normal	1
47	0	100	CNC	CNC	0
57	0	100	Normal	Normal	3
54	1	100	Normal	Normal	3
65	1	100	Normal	Normal	0
56	1	100	Mild	Normal	1
64	1	100	Mild	Normal	1
75	1	100	Normal	Normal	1
57	1	100	Normal	Normal	0
63	1	100	Normal	Normal	1
59	1	100	Mild	Mild	1
57	0	100	Moderate	Moderate	0
64	0	100	Normal	Normal	3
69	1	100	Moderate	Mild	1
58	1	100	Normal	Normal	0
55	1	100	Normal	Normal	3
53	1	100	Mild	Moderate	0
62	1	100	Normal	Normal	1
60	0	100	Normal	Normal	1
73	1	100	Mild	Mild	0
58	1	100	Normal	Normal	2
60	0	100	Normal	Normal	3
22	1	100	Normal	Normal	0
48	1	100	Normal	Normal	0
68	0	100	Normal	Normal	1
67	0	100	Mild	Mild	0
60	1	100	Normal	Normal	0
58	1	100	Normal	Normal	3
61	1	100	Mild	Normal	0
52	1	100	Mild	Mild	3
59	1	100	Mild	Normal	0
58	1	100	Normal	Normal	0
60	1	100	Normal	Normal	0
46	1	100	Normal	Normal	1
61	1	100	Mild	Mild	0
49	1	100	Normal	Normal	3
66	1	100	Mild	Mild	0
63	1	100	Normal	Normal	1
67	1	200	Mild	Normal	2
63	1	100	Normal	Normal	0
50	1	100	Normal	Normal	0
54	0	100	Normal	Normal	1
51	1	100	Mild	Mild	3
63	1	100	Normal	Normal	1
51	1	100	Normal	Normal	3
60	1	100	Normal	Normal	0
51	1	200	Normal	Normal	3
53	1	200	Normal	Normal	0
58	1	300	Normal	Normal	2
58	1	375	Mild	Mild	3
62	1	200	Normal	Normal	0
68	1	300	Mild	Mild	0
66	1	300	Mild	Mild	0
41	1	300	Normal	Mild	0
59	1	100	Normal	Mild	0
59	1	200	Normal	Normal	1
63	0	200	Normal	Normal	3
67	0	375	Moderate	CNC	0
62	1	100	Normal	Normal	0
54	0	100	Normal	Normal	0
62	1	200	Moderate	Moderate	0
49	1	200	Normal	Mild	3
58	1	200	Normal	Mild	3
61	1	200	Normal	Normal	3
52	1	200	Normal	Normal	2
54	1	200	Normal	Normal	3
57	1	200	Normal	Normal	3
70	1	200	Normal	Normal	3
54	1	200	Normal	Normal	0
46	1	200	Normal	Normal	0
49	1	200	Normal	Normal	0
52	1	200	Normal	Normal	1
54	1	200	Normal	Normal	1
67	1	200	Normal	Normal	3
61	1	200	Normal	Normal	1
49	1	200	Normal	Normal	1
61	1	200	Normal	Normal	1
61	1	200	Normal	Normal	1
56	1	200	Normal	Normal	2
48	1	200	Normal	Normal	0
61	1	200	Normal	Normal	3
68	1	200	Mild	Normal	3
44	0	200	Normal	Normal	2
32	0	200	Normal	Normal	3
44	1	200	Normal	Normal	2
34	0	200	Normal	Normal	3
64	1	200	Normal	Normal	3
58	1	200	Mild	Mild	1
57	1	200	Normal	Normal	3
56	1	200	Normal	Normal	2
51	1	200	Normal	Normal	2
54	1	200	Normal	Normal	3
52	1	200	Normal	Mild	3
36	0	200	Normal	Normal	1
69	0	200	Moderate	Moderate	3
57	0	200	Mild	Normal	3
43	1	200	Normal	Normal	3
53	0	200	Normal	Normal	1
60	1	200	Mild	Mild	3
63	1	200	Normal	Normal	1
43	1	200	Normal	Normal	1
41	1	200	Normal	Normal	2
49	1	200	Normal	Normal	0
51	1	200	Normal	Normal	3
62	1	200	Normal	Normal	3
62	1	200	Normal	Normal	1
62	1	200	Normal	Normal	1
40	1	200	Normal	Normal	2
40	1	200	Normal	Normal	3
55	1	200	Mild	Mild	2
59	1	200	Normal	Normal	0
66	1	200	Normal	Normal	3
42	1	200	Normal	Normal	1
41	1	200	Mild	Normal	3
49	1	200	Normal	Normal	0
61	1	200	Normal	Normal	3
60	1	200	Normal	Normal	2
54	1	200	Normal	Normal	0
60	1	200	Normal	Normal	3
39	1	200	Normal	Normal	2
47	0	200	Normal	Normal	0
60	0	200	Normal	Mild	2
71	0	200	Normal	Normal	2
58	1	200	Mild	Mild	0
60	0	200	Normal	Normal	0
53	0	200	Normal	Normal	0
65	1	200	Normal	Normal	0
61	1	200	Normal	Mild	1
57	1	200	Normal	Normal	3
64	1	200	Normal	Normal	3
67	0	200	Mild	Mild	2
49	1	200	Normal	Normal	0
64	1	300	Mild	Mild	1
58	1	300	Mild	Normal	0
68	1	300	Normal	Normal	3
58	1	300	Mild	Moderate	1
49	1	300	Severe	Normal	3
57	1	300	Normal	Normal	3
56	1	300	Normal	Normal	3
47	1	175	Normal	Normal	3
58	1	300	Mild	CNC	3
55	1	300	Normal	Normal	1
62	1	100	Normal	Normal	0
46	1	300	Mild	Mild	1
58	1	275	Normal	Normal	3
53	1	200	Mild	Mild	3
54	1	300	Normal	Normal	3
53	1	300	Normal	Normal	3
56	0	300	Normal	Normal	3
50	1	200	Mild	Mild	2
60	1	75	Normal	Normal	1
59	1	275	Normal	Normal	3
60	1	300	Normal	Normal	1
65	1	200	Normal	Normal	3
57	1	150	Mild	Mild	0
56	1	150	Normal	Normal	0
50	0	150	Normal	Normal	0
76	1	190	Mild	Mild	0
60	1	180	CNC	CNC	0
63	1	160	Mild	Mild	0
26		160	Moderate	Normal	0
55	1	300	Normal	Normal	0
54	1	300	Normal	Normal	0
62	1	200	Normal	CNC	3
48	1	300	Normal	Normal	0
56	1	200	Normal	Normal	1
78	1	200	Moderate	Moderate	0
57	1	300	Normal	Normal	0
62	1	300	Normal	Normal	3
69	1	300	Moderate	Moderate	0
51	1	200	Normal	Normal	3
50	1	175	Normal	Normal	1
51	1	175	Normal	Normal	0
45	1	240	Normal	Normal	3
39	0	300	Normal	Normal	3
53	1	300	Normal	Normal	3
59	0	300	Normal	Normal	3
64	1	225	Moderate	Moderate	0
43	1	225	Normal	Normal	0
62	1	300	Normal	Normal	3
63	1	300	Normal	Normal	3
49	1	300	Normal	Normal	1
61	0	300	Normal	Normal	3
66	1	280	Mild	Mild	3
34	0	275	Normal	Normal	3
41	0	225	Normal	Normal	0
57	1	300	Normal	Normal	3
69	0	225	Normal	Normal	3
19	0	240	Normal	Normal	1
64	1	280	Mild	Normal	3
67	1	300	CNC	CNC	0
60	1	300	Normal	Normal	3
49	1	300	Normal	Normal	3
54	1	300	Normal	Normal	3
51	0	225	Normal	Normal	1
47	1	300	Moderate	Mild	2
52	1	275	Normal	Normal	3
60	1	300	Normal	Normal	0
59	1	300	Normal	Normal	3
54	1	300	Normal	Normal	3
63	1	300	Normal	Normal	3
48	1	300	Normal	Normal	3
46	1	300	Moderate	Mild	2
58	0	300	Normal	Normal	3
54	1	300	Moderate	Mild	0
57	1	300	Normal	Normal	3
56	1	300	Normal	Normal	3
53	0	250	Mild	Mild	3
62	1	300	Normal	Normal	3
33	1	300	Normal	Normal	3
70	1	300	Moderate	Moderate	0
52	1	300	Normal	Normal	1
53	1	300	Mild	Mild	1
57	1	300	Normal	Mild	1
60	1	300	Normal	Normal	3
55	1	300	Mild	Normal	0
50	1	300	Normal	Mild	2
60	1	300	Normal	Normal	1
63	1	300	Mild	Normal	3
53	1	300	Normal	Normal	3
68	1	200	Normal	Normal	3
59	1	300	Moderate	Moderate	0
54	1	275	Moderate	Moderate	0
57	1	300	Normal	Normal	3
54	1	100	Mild	Moderate	0
54	1	300	Normal	Normal	1
61	1	300	Mild	Mild	0
56	1	275	Normal	Mild	2
72	1	300	Mild	Mild	0
40	1	375	Normal	Normal	3
45	1	175	Normal	Normal	3
49	1	100	Normal	Normal	0
58	1	300	Normal	Normal	3
59	1	300	Mild	Normal	1
66	1	100	Normal	Normal	0
58	1	100	Normal	Normal	0
68	0	200	Normal	CNC	2
38	1	300	Normal	Normal	3
71	1	300	Normal	Normal	3
59	1	200	Mild	Moderate	1
48	1	100	Normal	Normal	0
58	1	300	Normal	Normal	3
59	1	300	Normal	CNC	3
54	0	200	Normal	Normal	2
53	1	300	Normal	Normal	3
53	1	375	Moderate	Mild	1
78	1	275	Mild	Mild	3
56	0	300	Normal	CNC	0
67	1	300	Mild	Normal	1
68	1	275	Mild	Normal	3
56	1	275	Mild	Moderate	1
58	0	300	Normal	Normal	1
72	1	300	Normal	Normal	3
59	1	100	Normal	Normal	0
72	1	100	Normal	Normal	3
57	1	375	Normal	Normal	3
60	1	275	Normal	Normal	3
59	1	300	Normal	Normal	3
73	1	100	Mild	Mild	0
53	1	300	Normal	Normal	3
67	1	175	Normal	Normal	0
58	1	200	Normal	Mild	2
65	1	300	Normal	Normal	3
63	1	100	Normal	Normal	0
47	1	375	Normal	Normal	3
64	1	300	Moderate	Mild	2
64	1	300	Normal	Normal	3
61	1	300	Normal	Normal	3
54	1	300	Normal	CNC	0
74	0	300	Mild	Moderate	3
53	1	375	Normal	Normal	3
65	0	300	Normal	CNC	3
62	1	175	Mild	Mild	3
64	1	175	Mild	Severe	1
55	1	300	Mild	Mild	3
60	1	175	Mild	Normal	3
63	1	300	Mild	Mild	1
67	1	200	Normal	Normal	3
62	1	300	Normal	Mild	0
46	1	300	Normal	Normal	0
43	1	275	Normal	Normal	0
58	1	300	Normal	Normal	1
62	0	300	Normal	Normal	3
67	1	300	Normal	Normal	0
25	1	300	Normal	Normal	3
53	1	300	Normal	Normal	3
51	1	300	Normal	Normal	3
54	0	300	Normal	Normal	0
55	0	300	Normal	Normal	1
66	0	300	Mild	Moderate	1
62	1	200	Mild	Mild	0
24	1	300	Normal	Normal	1
66	0	200	Normal	Normal	3
63	0	300	Normal	Mild	0
68	1	300	Mild	Mild	1
71	1	175	Moderate	Moderate	0
42	1	300	Normal	Mild	0
65	0	300	Mild	Mild	1
53	0	400	Normal	Normal	3
34	1	400	Normal	Normal	3
57	0	300	Normal	Normal	3
72	0	300	Moderate	Normal	3
62	1	200	Normal	Normal	1
51	1	175	Normal	Normal	3
55	1	175	Normal	Normal	3
54	1	200	Mild	Mild	1
59	1	100	Moderate	Moderate	0
40	1	460	Normal	Normal	3
33	0	480	CNC	CNC	0
49	0	450	Normal	Normal	3
58	1	540	Moderate	Moderate	0
46	1	540	Normal	Normal	2
68	0	480	Moderate	Mild	0
62	1	525	Mild	Normal	1
52		160
59		200
64		280

## Sheet: Figure 5A
Years to Recurrence	Weekly	Tri-Weekly
0	96	193
0.005		193
0.016	96
0.071	95
0.145	94
0.151	93
0.208		192
0.23		191
0.249		190
0.252	92
0.263	91
0.268	90
0.29	89
0.307	88	188
0.334		187
0.342	87
0.345		186
0.384	86
0.386		185
0.436	85	184
0.46	83
0.463		183
0.499		182
0.532		181
0.54		180
0.542	82
0.556		179
0.575		178
0.597	81
0.6		177
0.614		176
0.622		175
0.668		174
0.671		173
0.688	80
0.69		171
0.696		168
0.71	79
0.723		166
0.729	78
0.762		164
0.775		163
0.781	77
0.805		162
0.827		161
0.849		160
0.871		159
0.885	76
0.901		158
0.907		157
0.975		156
0.981		155
0.997		154
1.055	75
1.115		153
1.118		152
1.129		151
1.134	74	150
1.148		149
1.151	73
1.167		148
1.178		147
1.214		146
1.222	72
1.23	71
1.263	70
1.266		144
1.31		143
1.345		142
1.348	69
1.364	68
1.403	67
1.416	66
1.419		141
1.422	65
1.427	64
1.436	63
1.471		140
1.482		139
1.496		138
1.512	62
1.595	61
1.611		137
1.619	60
1.627		136
1.63		135
1.668	59
1.671	58
1.677		134
1.693		133
1.704	57
1.712		132
1.784		131
1.792	56
1.797	55
1.805		130
1.825		129
1.849	54
1.874	53
1.882	52	128
1.91	51
1.926	49
1.94	48
1.945	47
1.951		127
1.989	46
2.003		126

## Sheet: Figure 5B
Years to Death	Weekly	Tri-Weekly
0	96	192
0.005		192
0.016	96
0.145	95
0.173	94
0.205	93
0.23		191
0.268	92
0.307		190
0.31		189
0.34	91
0.342	90
0.345		188
0.384	89
0.436	88	187
0.458		186
0.463		185
0.499		184
0.532		183
0.534	86
0.54		182
0.542	85
0.556		181
0.575		180
0.597	84
0.614		179
0.622		178
0.668	83	177
0.671		176
0.688	82
0.69		175
0.696		172
0.723		170
0.729	81
0.762		169
0.775		168
0.781	80
0.805		167
0.827		166
0.838	79
0.849		165
0.871		164
0.885	78
0.896		163
0.907		162
0.97		161
0.981		160
0.997		159
1.079	77
1.118		158
1.134		157
1.148		156
1.151	76
1.167		155
1.178		154
1.214		153
1.222	75
1.23	74
1.263	73
1.266		151
1.348	72
1.364	71
1.403	70
1.425		150
1.427	69
1.436	68
1.447	67
1.471		149
1.485		148
1.496		147
1.512	66
1.595	65
1.611		146
1.619	64
1.627		145
1.63		144
1.668	63
1.671	62
1.677		143
1.693		142
1.704	61
1.712		141
1.77		140
1.784		139
1.792	60
1.797	59
1.805		138
1.825		137
1.849	58
1.868		136
1.874	57
1.882	56	135
1.901		134
1.91	55
1.926	54
1.94	53
1.945	52
1.951		133
1.989	51
2.003		132
